# Supplementary material for: N-(2,5-Dimethyl­phen­yl)succinamic acid monohydrate
Source: Acta Crystallogr Sect E Struct Rep Online. 2011 Jul 2;67(Pt 8):o1879. doi: 10.1107/S1600536811024937 (PMC3212274; doi:10.1107/S1600536811024937)
Supplement: Supplementary file 2 [file e-67-o1879-Isup2.hkl]

# 
# h,k,l, Fc-squared, Fo-squared, sigma(Fo-squared) and status flag 
# 
data_I
_shelx_title ' A12 P21/C' 
_shelx_refln_list_code          4 
_shelx_F_calc_maximum      100.64 
_exptl_crystal_F_000       512.00 
_reflns_d_resolution_high  0.8304 
 
loop_ 
 _symmetry_equiv_pos_as_xyz 
 'x, y, z' 
 '-x, y+1/2, -z+1/2' 
 '-x, -y, -z' 
 'x, -y-1/2, z-1/2' 
 
_cell_length_a    22.0120 
_cell_length_b     6.0510 
_cell_length_c     9.5580 
_cell_angle_alpha  90.000 
_cell_angle_beta   95.900 
_cell_angle_gamma  90.000 
 
_shelx_F_squared_multiplier     1.000 
 
loop_ 
 _refln_index_h 
 _refln_index_k 
 _refln_index_l 
 _refln_F_squared_calc 
 _refln_F_squared_meas 
 _refln_F_squared_sigma 
 _refln_observed_status 
   3   0   0     3287.29     3556.08     26.04 o 
   4   0   0      687.78      760.81     22.32 o 
   5   0   0        9.57       38.30     22.98 o 
   6   0   0     4104.70     4241.20     41.63 o 
   7   0   0       22.78       37.81     23.56 o 
   8   0   0      672.57      675.06     28.58 o 
   9   0   0     1020.54     1039.44     32.24 o 
  10   0   0      415.22      405.52     29.05 o 
  11   0   0      296.53      350.65     28.32 o 
  12   0   0      454.83      488.41     31.35 o 
  13   0   0      847.78      833.09     35.46 o 
  14   0   0      472.08      458.56     32.86 o 
  15   0   0      129.35      167.13     32.18 o 
  16   0   0       64.54       74.52     31.19 o 
  17   0   0      171.57      160.74     34.91 o 
  18   0   0        9.58       34.38     33.87 o 
  19   0   0        5.24       11.06     35.03 o 
  20   0   0       15.29      -21.87     35.30 o 
  21   0   0       86.46       30.09     36.77 o 
  22   0   0       73.53       58.34     38.66 o 
  23   0   0       54.09      118.94     40.07 o 
  24   0   0       42.72      114.55     39.94 o 
  25   0   0        1.62      -42.68     42.68 o 
  26   0   0       18.99      151.72     43.49 o 
   1   1   0     4288.96     4158.61     27.83 o 
   2   1   0      924.95      940.99     20.10 o 
   3   1   0      462.53      461.24     19.10 o 
   4   1   0     2668.51     2533.68     36.58 o 
   5   1   0     1757.13     1717.72     44.02 o 
   6   1   0     2038.98     2002.85     22.42 o 
   7   1   0      643.37      690.97     26.30 o 
   8   1   0      911.01      953.70     28.50 o 
   9   1   0      227.34      213.43     25.57 o 
  10   1   0      878.53      837.98     31.48 o 
  11   1   0      921.97      939.65     34.89 o 
  12   1   0      251.57      237.52     20.60 o 
  13   1   0      388.89      369.81     22.21 o 
  14   1   0       96.89       77.85     20.90 o 
  15   1   0       10.95       15.08     21.28 o 
  16   1   0        7.18       28.56     22.49 o 
  17   1   0       57.82       70.34     34.16 o 
  18   1   0       16.92       48.63     34.72 o 
  19   1   0       19.30       33.89     36.65 o 
  20   1   0      184.39      167.45     40.56 o 
  21   1   0      400.29      488.72     46.19 o 
  22   1   0      180.75      103.64     40.38 o 
  23   1   0       11.19       52.78     39.43 o 
  24   1   0       16.98      -42.98     42.98 o 
  25   1   0        0.38       57.45     43.70 o 
  26   1   0        1.51       20.03     35.01 o 
   0   2   0     2869.03     2799.40     21.94 o 
   1   2   0     2038.73     1835.32     16.99 o 
   2   2   0     3284.34     3153.42     27.92 o 
   3   2   0       99.90      102.90     13.45 o 
   4   2   0      270.20      278.68     12.74 o 
   5   2   0      290.45      219.73     22.81 o 
   6   2   0      650.21      571.27      9.60 o 
   7   2   0     1473.04     1452.03     18.25 o 
   8   2   0      300.47      277.61     10.11 o 
   9   2   0      232.81      231.39     10.33 o 
  10   2   0      985.62      997.31     23.32 o 
  11   2   0       49.08       67.09     10.51 o 
  12   2   0      477.86      467.52     19.13 o 
  13   2   0        7.95        9.06     15.90 o 
  14   2   0      253.12      246.27     19.99 o 
  15   2   0       45.91       47.47     19.43 o 
  16   2   0        1.18       -7.58     18.07 o 
  17   2   0       13.49       -8.47     19.95 o 
  18   2   0      276.47      267.04     34.22 o 
  19   2   0       10.59        0.07     22.71 o 
  20   2   0       45.86       35.20     28.78 o 
  21   2   0        0.03        8.23     24.21 o 
  22   2   0      101.34       65.36     40.35 o 
  23   2   0        0.53       17.67     41.84 o 
  24   2   0        0.69      -12.86     40.78 o 
  25   2   0       16.95      122.54     46.45 o 
   1   3   0      191.25      193.04     11.64 o 
   2   3   0      466.83      453.13     15.63 o 
   3   3   0      776.69      737.29     29.25 o 
   4   3   0        0.43       -9.29     11.06 o 
   5   3   0      392.31      375.32     18.77 o 
   6   3   0      129.77      147.52     12.38 o 
   7   3   0       36.92       39.32     26.10 o 
   8   3   0      926.17      909.27     19.11 o 
   9   3   0       23.28       15.72     13.43 o 
  10   3   0      470.30      411.15     17.43 o 
  11   3   0      296.96      333.73     17.84 o 
  12   3   0      132.40      131.31     20.17 o 
  13   3   0       46.72       59.71     31.10 o 
  14   3   0      250.06      264.56     35.12 o 
  15   3   0       20.50       44.51     32.46 o 
  16   3   0       16.07       -4.46     35.49 o 
  17   3   0        9.66      -15.39     35.37 o 
  18   3   0        3.24       21.75     37.46 o 
  19   3   0       78.54       28.40     37.50 o 
  20   3   0       28.67      -39.77     39.77 o 
  21   3   0        0.25       66.33     39.90 o 
  22   3   0        0.24       -4.23     42.47 o 
  23   3   0       15.53      142.07     45.11 o 
  24   3   0        3.72      -45.30     45.30 o 
   0   4   0        0.26       -2.09     13.28 o 
   1   4   0      133.55      141.38     12.68 o 
   2   4   0       78.90       61.84     12.50 o 
   3   4   0       21.53        8.34     12.78 o 
   4   4   0      261.63      241.54     17.60 o 
   5   4   0       45.37        7.05     27.71 o 
   6   4   0        3.17      -10.59     27.76 o 
   7   4   0        0.08        0.30     27.93 o 
   8   4   0       43.36       65.89     28.18 o 
   9   4   0       24.00       60.21     30.65 o 
  10   4   0        0.93       29.72     29.02 o 
  11   4   0      213.25      229.28     32.99 o 
  12   4   0      304.11      289.22     33.98 o 
  13   4   0       52.93       -3.07     32.74 o 
  14   4   0      158.62      125.25     38.68 o 
  15   4   0        0.96       16.47     35.45 o 
  16   4   0       26.61       63.95     39.77 o 
  17   4   0        6.88      -18.75     37.25 o 
  18   4   0       36.88       12.78     38.17 o 
  19   4   0        7.48       82.26     41.70 o 
  20   4   0        5.42        8.64     43.43 o 
  21   4   0        0.14      -45.09     45.09 o 
  22   4   0       21.76      122.81     48.65 o 
   1   5   0       13.87       26.77     20.58 o 
   2   5   0        0.03        2.30     25.65 o 
   3   5   0       52.37       67.09     20.87 o 
   4   5   0       52.67       37.35     20.36 o 
   5   5   0        1.98       -2.07     20.98 o 
   6   5   0        4.44       -3.54     18.88 o 
   7   5   0       31.50       20.59     18.64 o 
   8   5   0      172.96      157.19     35.53 o 
   9   5   0      197.65      128.29     36.14 o 
  10   5   0       22.23      -24.89     35.36 o 
  11   5   0       14.04       46.64     36.96 o 
  12   5   0        4.41       -8.83     35.39 o 
  13   5   0        0.05      -35.89     35.89 o 
  14   5   0       12.48      -10.64     39.48 o 
  15   5   0        0.37       47.97     37.41 o 
  16   5   0       29.53       60.98     39.64 o 
  17   5   0        1.01      -41.94     41.94 o 
  18   5   0        8.04      -40.68     40.68 o 
  19   5   0        1.01       98.20     44.78 o 
   0   6   0        3.29       34.57     32.77 o 
   1   6   0       44.13       94.43     24.36 o 
   2   6   0        4.37       -5.01     24.13 o 
   3   6   0        1.52       -7.66     23.86 o 
   4   6   0       15.88        2.06     34.06 o 
   5   6   0       30.59       31.65     25.95 o 
   6   6   0        4.07      -24.95     24.95 o 
   7   6   0       14.26        3.17     26.26 o 
   8   6   0       82.22      110.39     38.83 o 
   9   6   0        2.38      -35.60     35.60 o 
  10   6   0       31.26      128.65     39.51 o 
  11   6   0        9.23      101.69     40.85 o 
  12   6   0       14.40      188.40     40.49 o 
  13   6   0        0.06       64.50     40.13 o 
  14   6   0        3.82      -25.83     40.91 o 
   1   7   0       16.21       70.30     40.95 o 
   2   7   0        0.26       56.91     29.04 o 
   3   7   0        4.84       49.88     27.96 o 
   4   7   0       26.91        3.37     29.03 o 
   5   7   0        6.89      -27.80     27.80 o 
   6   7   0        0.38       47.59     45.59 o 
   7   7   0        0.02       66.13     77.80 o 
 -25   1   1       48.27      179.03     44.65 o 
 -24   1   1       82.63       62.09     40.87 o 
 -23   1   1       44.82       69.06     41.17 o 
 -22   1   1       10.27       -1.02     39.69 o 
 -21   1   1        0.62       -7.80     26.52 o 
 -20   1   1       21.16       10.82     25.38 o 
 -19   1   1        1.18       12.69     25.38 o 
 -18   1   1       18.08       28.81     23.52 o 
 -17   1   1       11.18       45.33     23.28 o 
 -16   1   1       16.00       -2.22     21.41 o 
 -15   1   1        0.08        8.37     20.46 o 
 -14   1   1      938.71      910.05     48.04 o 
 -13   1   1      539.19      548.63     23.37 o 
 -12   1   1        4.39       11.49     18.63 o 
 -11   1   1      424.58      449.25     20.85 o 
 -10   1   1        3.16        7.25     16.64 o 
  -9   1   1        1.24        2.82     16.72 o 
  -8   1   1      212.22      172.29     11.61 o 
  -7   1   1      880.71      879.63     16.47 o 
  -6   1   1      151.30      135.18     12.38 o 
  -5   1   1       94.38       99.34     11.45 o 
  -4   1   1      887.31      907.77     25.07 o 
  -3   1   1     5463.72     5173.28     24.14 o 
  -2   1   1       36.90       30.83     10.70 o 
  -1   1   1    10128.39     9978.13     64.64 o 
   0   1   1        6.23        9.66      7.97 o 
   1   1   1     4186.10     3983.68     22.08 o 
   2   1   1      152.56      126.31     10.78 o 
   3   1   1     3039.39     3010.93     20.56 o 
   4   1   1     5162.43     4994.32     26.81 o 
   5   1   1     6207.51     6031.06     33.39 o 
   6   1   1     2046.90     2016.73     84.56 o 
   7   1   1     3124.67     3072.97     44.18 o 
   8   1   1      115.18      124.89     14.71 o 
   9   1   1       37.97       44.36     15.28 o 
  10   1   1      109.21      143.43     17.54 o 
  11   1   1      225.25      235.85     18.61 o 
  12   1   1      289.81      266.19     18.67 o 
  13   1   1       53.18       81.64     17.45 o 
  14   1   1        0.02       -6.45     17.91 o 
  15   1   1       19.89        5.80     18.52 o 
  16   1   1      284.88      272.59     23.12 o 
  17   1   1      326.64      309.15     23.55 o 
  18   1   1        6.43       23.41     21.60 o 
  19   1   1       18.45       20.20     24.72 o 
  20   1   1       13.08       34.98     23.77 o 
  21   1   1        6.70       20.10     24.37 o 
  22   1   1        0.12       -0.83     23.86 o 
  23   1   1        5.72       19.24     51.24 o 
  24   1   1        1.25      -27.04     27.04 o 
  25   1   1        0.34       -3.87     27.55 o 
 -25   2   1       38.28      137.21     47.22 o 
 -24   2   1        0.29      -43.65     43.65 o 
 -23   2   1       36.67       81.39     42.90 o 
 -22   2   1      106.79       68.48     40.69 o 
 -21   2   1        2.02       58.03     40.04 o 
 -20   2   1       10.76       64.20     40.55 o 
 -19   2   1      105.08      119.03     39.58 o 
 -18   2   1       63.16       69.62     36.72 o 
 -17   2   1      286.26      302.73     34.94 o 
 -16   2   1      148.50      152.22     14.63 o 
 -15   2   1      136.94      136.05     13.93 o 
 -14   2   1       13.35       16.77     12.67 o 
 -13   2   1       55.28       49.94     11.66 o 
 -12   2   1       11.73       -1.03     10.84 o 
 -11   2   1        4.75       13.67     10.33 o 
 -10   2   1      276.60      208.76     11.15 o 
  -9   2   1      135.33      100.07      9.76 o 
  -8   2   1      159.29      180.33      9.73 o 
  -7   2   1      272.12      291.38      9.65 o 
  -6   2   1     1608.07     1531.52     13.39 o 
  -5   2   1      116.91      126.13     10.02 o 
  -4   2   1     3162.32     3029.50     22.76 o 
  -3   2   1        1.88       -6.44     10.66 o 
  -2   2   1      496.45      440.17     13.03 o 
  -1   2   1      151.34      140.81      9.33 o 
   0   2   1      361.90      343.51     10.90 o 
   1   2   1       60.92       61.96      9.00 o 
   2   2   1      226.33      208.00     10.20 o 
   3   2   1       17.24       18.57     11.38 o 
   4   2   1        3.83        9.00     11.36 o 
   5   2   1       53.55       57.09     12.59 o 
   6   2   1       55.58       64.88     12.62 o 
   7   2   1      516.19      545.17     16.73 o 
   8   2   1       31.61       29.14     14.63 o 
   9   2   1       23.96        4.38     13.85 o 
  10   2   1       28.61       24.81     15.82 o 
  11   2   1       44.04       51.16     16.49 o 
  12   2   1      313.71      291.85     19.16 o 
  13   2   1      531.92      527.51     21.77 o 
  14   2   1       28.43        7.73     19.07 o 
  15   2   1       14.44       14.66     19.57 o 
  16   2   1      169.39      165.71     20.89 o 
  17   2   1       14.77       33.86     24.45 o 
  18   2   1      264.16      291.12     24.77 o 
  19   2   1      107.35      164.81     24.50 o 
  20   2   1       40.95       44.17     34.74 o 
  21   2   1       58.86      104.34     26.35 o 
  22   2   1       77.24      109.21     31.76 o 
  23   2   1        1.86       63.03     26.80 o 
  24   2   1        4.04        9.80     27.18 o 
  25   2   1        0.65       10.78     46.13 o 
 -24   3   1        9.00       17.06     44.61 o 
 -23   3   1       32.95       74.51     44.56 o 
 -22   3   1        5.87      -30.18     42.41 o 
 -21   3   1       52.67      113.55     42.26 o 
 -20   3   1       19.30      -13.94     38.85 o 
 -19   3   1       98.03       58.38     38.89 o 
 -18   3   1       12.73       26.18     37.21 o 
 -17   3   1        1.40       33.58     36.85 o 
 -16   3   1       20.95       24.12     35.27 o 
 -15   3   1      235.23      158.39     35.07 o 
 -14   3   1      134.27      148.23     34.63 o 
 -13   3   1       66.67       41.04     31.47 o 
 -12   3   1      211.59      208.12     32.72 o 
 -11   3   1      209.90      195.70     30.46 o 
 -10   3   1        7.73       -3.60     27.74 o 
  -9   3   1       18.50       26.96     26.73 o 
  -8   3   1     1174.26     1219.01     31.31 o 
  -7   3   1      678.66      640.97     15.42 o 
  -6   3   1        1.56       -4.26      7.11 o 
  -5   3   1      390.85      404.91     13.73 o 
  -4   3   1     1216.11     1301.61     40.20 o 
  -3   3   1      545.96      543.43     14.33 o 
  -2   3   1        0.36       -5.87     15.42 o 
  -1   3   1     2026.53     1972.61     24.68 o 
   0   3   1        2.72       16.06      8.16 o 
   1   3   1      279.77      258.06      8.77 o 
   2   3   1       59.88       49.39     10.60 o 
   3   3   1       13.85       14.30     10.40 o 
   4   3   1      166.25      181.46     11.98 o 
   5   3   1       20.35       39.80     12.86 o 
   6   3   1       39.85       42.76     13.08 o 
   7   3   1       89.04       86.43     28.14 o 
   8   3   1        3.30        1.77     14.08 o 
   9   3   1        1.25        4.84     14.86 o 
  10   3   1       29.20       29.85     14.89 o 
  11   3   1        1.71        0.99     15.67 o 
  12   3   1       63.12       67.74     16.95 o 
  13   3   1       71.81       40.47     17.76 o 
  14   3   1      555.61      587.88     24.27 o 
  15   3   1      124.23      149.36     40.54 o 
  16   3   1        2.57       11.17     20.75 o 
  17   3   1        7.18      -18.86     34.75 o 
  18   3   1       40.56       41.34     37.38 o 
  19   3   1       67.05      114.53     40.37 o 
  20   3   1        2.45      -18.56     41.35 o 
  21   3   1        2.49       92.80     43.64 o 
  22   3   1        1.03      -42.18     42.18 o 
  23   3   1        0.80       49.34     42.97 o 
 -22   4   1        4.91       84.68     45.17 o 
 -20   4   1       25.31       34.26     42.70 o 
 -19   4   1       57.75       95.76     44.00 o 
 -18   4   1        1.15      -36.63     37.70 o 
 -17   4   1       11.41       -7.54     36.55 o 
 -16   4   1        1.74        3.70     36.90 o 
 -15   4   1       96.70       79.80     36.58 o 
 -14   4   1       24.95       21.61     35.07 o 
 -13   4   1      199.08      147.68     35.75 o 
 -12   4   1      523.63      543.41     40.31 o 
 -11   4   1      257.86      252.86     35.50 o 
 -10   4   1       48.73       50.43     30.39 o 
  -9   4   1       28.31       34.66     30.59 o 
  -8   4   1       12.46       31.78     31.25 o 
  -7   4   1       23.83       43.17     28.72 o 
  -6   4   1      217.75      216.38     29.81 o 
  -5   4   1        3.90      -28.57     28.57 o 
  -4   4   1      149.58      150.04     29.15 o 
  -3   4   1        1.18       -3.24     16.90 o 
  -2   4   1      120.69      132.46     12.10 o 
  -1   4   1       20.64       26.08     16.66 o 
   0   4   1        0.07       -8.42     16.95 o 
   1   4   1      260.96      255.94     18.79 o 
   2   4   1      106.36      118.52     13.46 o 
   3   4   1        9.00       33.29     15.12 o 
   4   4   1      107.01      117.82     16.99 o 
   5   4   1       19.84       17.07     11.53 o 
   6   4   1       17.69       23.03     11.96 o 
   7   4   1        0.48        6.45     24.81 o 
   8   4   1       10.11       -5.53     28.99 o 
   9   4   1       25.59       13.84     26.73 o 
  10   4   1       21.18       58.32     28.97 o 
  11   4   1      335.16      361.98     35.14 o 
  12   4   1       80.79       76.97     31.10 o 
  13   4   1      229.88      178.75     34.19 o 
  14   4   1        7.50      -29.12     34.90 o 
  15   4   1       52.53       -2.81     35.58 o 
  16   4   1        0.83       65.15     38.80 o 
  17   4   1       10.75       22.41     39.76 o 
  18   4   1       16.51      -37.71     37.71 o 
  19   4   1       24.46       42.96     39.23 o 
  20   4   1       68.73      124.14     44.00 o 
 -19   5   1       48.89       69.05     46.06 o 
 -18   5   1        8.08      -40.64     40.64 o 
 -17   5   1        6.18      -38.84     38.84 o 
 -16   5   1        1.93       72.04     43.32 o 
 -15   5   1       13.08        6.44     36.99 o 
 -14   5   1        4.75      -27.21     40.63 o 
 -13   5   1        8.81       97.40     37.58 o 
 -12   5   1        2.24       53.73     34.95 o 
 -11   5   1      162.05      139.47     37.41 o 
 -10   5   1       29.24       -5.98     37.95 o 
  -9   5   1       88.09       97.85     35.84 o 
  -8   5   1       27.00       11.16     33.93 o 
  -7   5   1       30.41      -16.31     32.05 o 
  -6   5   1        0.31       -9.63     32.30 o 
  -5   5   1       20.47       -1.09     20.23 o 
  -4   5   1        3.05      -15.34     21.04 o 
  -3   5   1        5.13       22.11     19.66 o 
  -2   5   1        5.08        5.56     19.77 o 
  -1   5   1        2.90       -9.69     20.12 o 
   0   5   1       75.78      102.58     22.67 o 
   1   5   1        1.93       24.90     19.96 o 
   2   5   1        1.87       20.04     20.75 o 
   3   5   1        8.60       -0.63     15.38 o 
   4   5   1       64.24       70.75     22.65 o 
   5   5   1       10.78       17.54     18.08 o 
   6   5   1      130.59      126.87     20.72 o 
   7   5   1       16.29       37.46     19.51 o 
   8   5   1      554.32      567.89     25.71 o 
   9   5   1       69.22       95.83     26.97 o 
  10   5   1      110.18      102.18     53.79 o 
  11   5   1      198.64      245.69     36.13 o 
  12   5   1       24.11      -23.96     34.69 o 
  13   5   1        0.31      -37.92     37.92 o 
  14   5   1        1.20      -34.52     34.52 o 
  15   5   1        3.80      -20.32     39.57 o 
  16   5   1        2.47       61.72     39.19 o 
  17   5   1        1.45      -25.37     38.97 o 
  18   5   1        4.19      -39.71     39.71 o 
 -14   6   1       33.41       95.51     41.83 o 
 -13   6   1       10.41      170.17     43.71 o 
 -12   6   1       76.51      279.43     42.87 o 
 -11   6   1       29.78      118.62     42.08 o 
 -10   6   1       34.05       62.17     39.22 o 
  -9   6   1       58.92        2.97     41.50 o 
  -8   6   1        1.73      -35.51     35.51 o 
  -7   6   1       25.17        3.57     24.60 o 
  -6   6   1      118.27      165.94     26.09 o 
  -5   6   1      256.61      293.39     26.22 o 
  -4   6   1       19.41       55.92     24.18 o 
  -3   6   1       70.17       92.93     24.91 o 
  -2   6   1       41.61       71.70     23.92 o 
  -1   6   1        0.01        2.02     57.14 o 
   0   6   1       21.74       16.33     57.86 o 
   1   6   1       21.33       18.70     24.31 o 
   2   6   1       17.38       20.79     23.21 o 
   3   6   1       31.80       50.66     23.88 o 
   4   6   1       14.81       35.79     24.20 o 
   5   6   1       10.97       20.18     23.91 o 
   6   6   1       71.72       47.69     23.62 o 
   7   6   1       14.36      -18.27     24.94 o 
   8   6   1        7.34      -37.99     37.99 o 
   9   6   1       45.06       39.22     38.42 o 
  10   6   1       55.87      135.78     36.43 o 
  11   6   1        4.77      143.08     38.82 o 
  12   6   1        0.03       -6.06     24.08 o 
  13   6   1        0.45       21.98     24.27 o 
  14   6   1       12.39       62.35     26.20 o 
  -7   7   1        5.12        3.72     46.88 o 
  -5   7   1        0.01       22.15     46.17 o 
  -4   7   1       16.75      128.60     43.65 o 
  -3   7   1        4.87       95.37     43.01 o 
  -1   7   1       23.22      -40.85     40.85 o 
   0   7   1        2.19       20.91     42.51 o 
   1   7   1       17.79      105.71     39.52 o 
   2   7   1        3.10       18.18     38.69 o 
   3   7   1        8.66      -28.46     42.27 o 
   4   7   1       22.08      102.04     42.56 o 
   5   7   1        8.07       11.76     40.87 o 
 -26   0   2        4.51      -38.78     38.78 o 
 -25   0   2       40.38        3.56     40.40 o 
 -24   0   2       24.50      -41.89     41.89 o 
 -23   0   2      353.43      412.20     44.13 o 
 -22   0   2       18.80        0.42     36.10 o 
 -21   0   2      257.88      286.50     39.66 o 
 -20   0   2      195.51      207.89     38.93 o 
 -19   0   2        3.28      -28.52     35.87 o 
 -18   0   2       89.70      104.46     34.48 o 
 -17   0   2       82.28       82.32     32.72 o 
 -16   0   2      233.85      262.89     34.48 o 
 -15   0   2     1464.96     1529.92     43.44 o 
 -14   0   2       51.94       46.24     29.11 o 
 -13   0   2      266.62      224.32     29.12 o 
 -12   0   2        4.66       23.63     26.59 o 
 -11   0   2     2928.93     3010.23     45.98 o 
 -10   0   2      349.83      311.50     26.19 o 
  -9   0   2     2182.52     2190.42     38.36 o 
  -8   0   2     4347.00     4433.45     44.58 o 
  -7   0   2     9870.55    10332.92     43.37 o 
  -6   0   2      922.71      862.07     16.59 o 
  -5   0   2     6418.95     6681.70     49.78 o 
  -4   0   2     7004.73     7189.40     29.19 o 
  -3   0   2     4777.10     4776.86     40.43 o 
  -2   0   2       18.30       32.15     10.28 o 
  -1   0   2     3854.70     4010.33     20.83 o 
   0   0   2     4977.68     5566.68     33.23 o 
   1   0   2     2907.03     2967.43     26.27 o 
   2   0   2       10.27        4.78      8.64 o 
   3   0   2     3441.78     3335.73     22.23 o 
   4   0   2     1828.74     1829.79     27.85 o 
   5   0   2     1386.69     1509.40     27.00 o 
   6   0   2     2997.56     3122.11     25.98 o 
   7   0   2     4793.67     5010.65     32.83 o 
   8   0   2       22.87       43.22     21.93 o 
   9   0   2     3092.76     3046.33     43.16 o 
  10   0   2     1652.42     1717.19     37.15 o 
  11   0   2       77.17       86.83     25.50 o 
  12   0   2       51.00       71.15     26.82 o 
  13   0   2      181.17      167.10     27.91 o 
  14   0   2      145.55      161.81     31.08 o 
  15   0   2       13.40       39.50     29.59 o 
  16   0   2       52.90       35.51     32.28 o 
  17   0   2      269.60      279.67     35.34 o 
  18   0   2       71.38       19.02     36.44 o 
  19   0   2       40.82       59.22     35.83 o 
  20   0   2       94.52      136.27     38.68 o 
  21   0   2        0.77       -5.95     39.02 o 
  23   0   2        0.02       33.03     35.63 o 
  24   0   2        7.77       70.71     37.22 o 
  25   0   2       29.70       56.15     39.66 o 
 -26   1   2        6.16      191.36     46.77 o 
 -24   1   2       84.92      151.12     24.73 o 
 -23   1   2        4.76      -22.53     22.53 o 
 -22   1   2       39.53       80.85     31.35 o 
 -21   1   2        0.67       -1.54     18.09 o 
 -20   1   2      161.23      162.98     19.70 o 
 -19   1   2       91.72       52.48     18.60 o 
 -18   1   2      104.42      117.45     18.17 o 
 -17   1   2      237.16      262.89     23.67 o 
 -16   1   2       11.68       -2.54     15.29 o 
 -15   1   2      112.74       97.43     15.56 o 
 -14   1   2      127.68      146.26     14.76 o 
 -13   1   2      248.18      230.46     15.08 o 
 -12   1   2       14.41       -1.95     12.47 o 
 -11   1   2      362.25      399.17     15.01 o 
 -10   1   2       16.88        7.91     12.28 o 
  -9   1   2      847.53      816.10     15.75 o 
  -8   1   2      452.69      460.55     13.32 o 
  -7   1   2      628.33      639.43     13.40 o 
  -6   1   2      711.25      748.11     12.91 o 
  -5   1   2      144.40      122.17     16.67 o 
  -4   1   2     7140.64     7135.45     32.63 o 
  -3   1   2     3226.33     3163.29     18.39 o 
  -2   1   2      515.75      530.46     11.38 o 
  -1   1   2     8545.18     8859.44     29.05 o 
   0   1   2      138.97      149.81      8.87 o 
   1   1   2       58.22       66.64      7.12 o 
   2   1   2     1746.15     1742.70     12.22 o 
   3   1   2       34.76       36.11      6.91 o 
   4   1   2      999.90     1066.97     16.32 o 
   5   1   2     1532.58     1597.72     20.42 o 
   6   1   2     1806.30     1951.84     67.81 o 
   7   1   2      175.00      185.30     15.83 o 
   8   1   2      941.26      937.01     20.30 o 
   9   1   2      102.49      139.96     18.05 o 
  10   1   2       18.88       26.52     15.86 o 
  11   1   2        0.73       -7.68     16.20 o 
  12   1   2      680.98      684.06     23.15 o 
  13   1   2      371.38      391.02     21.51 o 
  14   1   2      196.16      175.79     20.94 o 
  15   1   2      339.42      341.24     22.18 o 
  16   1   2       21.32        5.59     20.60 o 
  17   1   2       90.55      109.11     26.22 o 
  18   1   2      609.85      580.76     46.97 o 
  19   1   2       22.29       12.31     29.69 o 
  20   1   2        4.44        7.37     41.70 o 
  21   1   2       28.61      -24.78     24.78 o 
  22   1   2        0.44       -8.67     27.01 o 
  23   1   2        1.40      -15.20     26.47 o 
  24   1   2        0.18       38.17     27.90 o 
  25   1   2        5.65      110.90     50.23 o 
 -25   2   2       91.90       33.32     43.02 o 
 -24   2   2       21.77      129.51     42.82 o 
 -23   2   2       22.16       87.88     44.03 o 
 -22   2   2       53.40      -31.42     42.86 o 
 -21   2   2        9.54       93.81     40.54 o 
 -20   2   2       26.07      -38.66     38.66 o 
 -19   2   2      229.49      257.71     40.87 o 
 -18   2   2      415.51      409.13     38.49 o 
 -17   2   2       46.85       42.97     23.78 o 
 -16   2   2        9.71       16.51     16.83 o 
 -15   2   2      196.56      162.21     38.12 o 
 -14   2   2       75.04       87.22     17.17 o 
 -13   2   2        2.90        5.77     15.22 o 
 -12   2   2        1.06       -7.43     14.21 o 
 -11   2   2        6.05       10.26     14.42 o 
 -10   2   2      197.96      196.82     15.38 o 
  -9   2   2       56.15       54.60     14.02 o 
  -8   2   2       19.82       12.77      8.48 o 
  -7   2   2      172.41      158.18      8.41 o 
  -6   2   2      166.74      128.13     13.69 o 
  -5   2   2     1854.62     2003.64     22.99 o 
  -4   2   2      521.04      449.63     17.78 o 
  -3   2   2     1151.57     1144.21     22.67 o 
  -2   2   2      291.89      287.43     14.00 o 
  -1   2   2      517.10      503.91     15.74 o 
   0   2   2      167.78      179.45      6.89 o 
   1   2   2      889.41      778.01     11.04 o 
   2   2   2        5.57        2.68      9.15 o 
   3   2   2       24.69       14.66      9.73 o 
   4   2   2        9.06        0.73     10.33 o 
   5   2   2      924.34      883.49     18.18 o 
   6   2   2     1470.19     1489.14     21.54 o 
   7   2   2     3939.00     4167.77     32.54 o 
   8   2   2        1.46       11.32     14.49 o 
   9   2   2       11.84       25.85     15.17 o 
  10   2   2      724.34      723.50     28.16 o 
  11   2   2      216.27      182.02     19.74 o 
  12   2   2      157.95      153.02     18.73 o 
  13   2   2       77.03       87.29     32.72 o 
  14   2   2       18.05       19.26     20.33 o 
  15   2   2      181.06      220.83     30.24 o 
  16   2   2        2.93      -15.16     20.78 o 
  17   2   2        0.72      -20.05     21.73 o 
  18   2   2        0.49       -2.52     21.91 o 
  19   2   2        4.06       22.97     34.48 o 
  20   2   2        1.34        2.38     24.08 o 
  21   2   2       40.75       82.97     26.69 o 
  22   2   2        8.43        7.38     26.90 o 
  23   2   2       30.28       61.66     43.17 o 
  24   2   2        2.73      -24.60     37.62 o 
 -24   3   2       11.61      117.34     45.35 o 
 -23   3   2       40.85      -25.17     41.99 o 
 -22   3   2       32.03       39.84     42.23 o 
 -21   3   2        2.03       27.68     39.66 o 
 -20   3   2        4.96      -27.70     38.45 o 
 -19   3   2        3.70        7.81     38.90 o 
 -18   3   2       58.97      126.84     38.81 o 
 -17   3   2        2.93        7.61     36.29 o 
 -16   3   2      116.58       74.98     35.22 o 
 -15   3   2      523.22      455.59     38.90 o 
 -14   3   2      472.38      466.61     38.69 o 
 -13   3   2      686.67      630.10     38.41 o 
 -12   3   2        5.70        3.43     30.96 o 
 -11   3   2      226.38      237.70     30.66 o 
 -10   3   2       20.08       28.34     13.83 o 
  -9   3   2       83.83       81.05     16.21 o 
  -8   3   2      241.22      267.66     24.77 o 
  -7   3   2       66.97       71.24     23.14 o 
  -6   3   2      182.93      176.43     14.30 o 
  -5   3   2      192.40      219.54     14.71 o 
  -4   3   2       19.75       14.68     12.85 o 
  -3   3   2       89.94       68.28     13.70 o 
  -2   3   2        2.36       -6.16     10.23 o 
  -1   3   2      239.68      230.41     12.30 o 
   0   3   2      104.40      104.83     14.52 o 
   1   3   2      204.70      182.52      6.77 o 
   2   3   2      224.61      238.38     11.98 o 
   3   3   2       24.83       31.04     11.10 o 
   4   3   2       12.68       20.67     10.79 o 
   5   3   2       21.80       16.07     11.53 o 
   6   3   2       10.35       21.42     11.82 o 
   7   3   2        3.12      -11.54     14.76 o 
   8   3   2      182.72      145.84     16.02 o 
   9   3   2       69.26       95.93     19.96 o 
  10   3   2        6.38       -8.94     15.81 o 
  11   3   2        2.47       12.83     17.15 o 
  12   3   2        2.27       13.05     18.14 o 
  13   3   2        1.10       -0.60     18.96 o 
  14   3   2       37.64       71.69     19.76 o 
  15   3   2        3.82       -7.89     19.36 o 
  16   3   2       10.23       38.99     37.58 o 
  17   3   2       28.46       82.67     24.33 o 
  18   3   2        0.80      -21.55     21.55 o 
  19   3   2       16.65       20.64     31.65 o 
  20   3   2       61.46       -6.75     41.00 o 
  21   3   2       18.83       49.15     41.93 o 
  22   3   2       18.23       26.04     40.42 o 
  23   3   2       13.03       26.38     43.98 o 
 -21   4   2        4.69        6.28     46.51 o 
 -20   4   2        1.18       59.40     43.01 o 
 -19   4   2        3.77      -27.37     39.45 o 
 -18   4   2       42.98       -9.22     41.03 o 
 -17   4   2       24.13       32.25     38.31 o 
 -16   4   2        2.58       19.54     35.42 o 
 -15   4   2       50.65       31.27     37.66 o 
 -14   4   2        0.72      -33.12     36.50 o 
 -13   4   2        2.56       19.69     33.80 o 
 -12   4   2       28.11       41.04     32.41 o 
 -11   4   2      169.87      201.11     32.94 o 
 -10   4   2       23.49      110.43     32.66 o 
  -9   4   2        4.60       22.01     30.37 o 
  -8   4   2        2.10        5.84     29.60 o 
  -7   4   2       33.71       30.03     30.71 o 
  -6   4   2      110.22      103.91     29.69 o 
  -5   4   2      253.63      227.59     30.95 o 
  -4   4   2       55.06       41.82     16.74 o 
  -3   4   2      417.25      415.49     20.09 o 
  -2   4   2      111.67      118.66     17.55 o 
  -1   4   2      130.42      125.44     17.41 o 
   0   4   2       16.75       -5.20     24.00 o 
   1   4   2       66.50       74.37     13.00 o 
   2   4   2       13.58       19.33     13.26 o 
   3   4   2       11.96        0.43     14.88 o 
   4   4   2      106.39       88.93     12.95 o 
   5   4   2        0.03      -12.62     12.62 o 
   6   4   2      109.89      126.62     13.76 o 
   7   4   2     1071.00     1067.74     20.57 o 
   8   4   2        8.79       26.59     13.53 o 
   9   4   2        8.15       16.05     14.25 o 
  10   4   2      115.69      109.17     37.36 o 
  11   4   2      223.79      181.05     20.37 o 
  12   4   2       34.93       -8.54     30.99 o 
  13   4   2        9.98        6.44     32.78 o 
  14   4   2        0.12       31.66     33.45 o 
  15   4   2       54.30       44.43     36.99 o 
  16   4   2        3.63      -34.29     34.29 o 
  17   4   2       17.42       99.67     37.80 o 
  18   4   2       31.53       55.54     40.35 o 
  19   4   2        7.26      -36.62     38.72 o 
  20   4   2        2.01      107.89     43.83 o 
 -17   5   2        1.82       57.41     43.98 o 
 -16   5   2        0.01       -0.48     40.86 o 
 -15   5   2       48.27       39.19     41.38 o 
 -14   5   2       13.46       92.95     39.15 o 
 -13   5   2        0.15       29.97     38.20 o 
 -12   5   2       11.42        5.84     37.92 o 
 -11   5   2       30.25       42.94     35.59 o 
 -10   5   2        0.43       15.21     35.59 o 
  -9   5   2        0.86        7.12     34.75 o 
  -8   5   2       27.80       37.43     34.37 o 
  -7   5   2        0.60       15.77     34.86 o 
  -6   5   2       23.67       15.77     23.39 o 
  -5   5   2       47.39       45.51     20.24 o 
  -4   5   2      103.20       92.12     21.47 o 
  -3   5   2       12.06       12.99     19.84 o 
  -2   5   2        0.22      -10.90     19.15 o 
  -1   5   2       15.66        8.41     19.75 o 
   0   5   2       56.02       68.90     20.11 o 
   1   5   2      227.63      211.24     21.64 o 
   2   5   2       91.37       74.56     21.09 o 
   3   5   2       49.40       43.26     18.54 o 
   4   5   2       42.48       48.82     18.69 o 
   5   5   2        0.00       19.87     18.88 o 
   6   5   2       33.61       40.29     20.46 o 
   7   5   2        9.77       31.26     37.85 o 
   8   5   2       48.54      108.28     23.19 o 
   9   5   2       13.16       37.11     21.30 o 
  10   5   2      159.75      205.36     33.60 o 
  11   5   2       34.84       12.80     22.25 o 
  12   5   2        1.09       27.73     22.51 o 
  13   5   2        1.76       25.66     23.18 o 
  14   5   2       23.88       41.53     38.21 o 
  15   5   2       10.60      -37.42     37.42 o 
  16   5   2       21.29       14.54     34.55 o 
  17   5   2        0.21       71.97     37.20 o 
  18   5   2        1.67      -26.56     40.02 o 
 -14   6   2        0.20      161.63     45.04 o 
 -13   6   2       23.22      198.48     46.14 o 
 -12   6   2       35.89       90.98     40.60 o 
 -11   6   2       30.61      -13.32     43.86 o 
 -10   6   2        0.01      -10.73     40.52 o 
  -9   6   2       30.54       90.33     41.91 o 
  -8   6   2       15.61       63.55     40.85 o 
  -7   6   2        3.66       73.97     39.07 o 
  -6   6   2        6.81      -17.64     38.91 o 
  -5   6   2       58.06       32.97     39.62 o 
  -4   6   2        8.77      -36.44     36.44 o 
  -3   6   2       13.18        4.73     35.71 o 
  -2   6   2       18.90       20.32     38.06 o 
  -1   6   2        0.25       52.37     36.49 o 
   0   6   2        1.17       15.44     35.57 o 
   1   6   2        0.17       -9.04     37.54 o 
   2   6   2        1.39      -35.02     35.02 o 
   3   6   2        5.41      -13.19     36.72 o 
   4   6   2       15.79       56.25     35.59 o 
   5   6   2        0.14       -8.89     35.63 o 
   6   6   2        1.16       12.97     36.77 o 
   7   6   2       53.16       33.31     37.90 o 
   8   6   2        3.17       49.22     30.07 o 
   9   6   2       10.79       23.83     29.77 o 
  10   6   2        7.92       -3.69     32.14 o 
  11   6   2        0.36       -2.66     32.94 o 
  12   6   2        0.00       42.88     32.22 o 
  13   6   2        5.68      -34.26     34.26 o 
  -6   7   2        6.47       84.30     47.00 o 
  -5   7   2        3.86       41.48     42.71 o 
  -3   7   2       14.17      -43.41     43.41 o 
  -2   7   2        0.81       40.56     42.12 o 
  -1   7   2       22.79       58.00     44.08 o 
   0   7   2        4.53      -41.93     41.93 o 
   1   7   2       11.42      -40.06     40.06 o 
   2   7   2       21.00       58.07     42.72 o 
   3   7   2        3.76       42.90     44.47 o 
   4   7   2        4.22      -28.52     45.64 o 
   5   7   2        0.35       65.94     45.52 o 
 -25   1   3        1.10        0.38     21.59 o 
 -24   1   3       22.64       28.35     58.07 o 
 -23   1   3        7.35       27.07     25.23 o 
 -22   1   3        0.25      -19.44     19.44 o 
 -21   1   3       13.99       18.46     19.46 o 
 -20   1   3       52.12       59.63     27.91 o 
 -19   1   3       30.15       27.45     18.37 o 
 -18   1   3      106.60       78.32     17.11 o 
 -17   1   3        1.83      -16.50     16.50 o 
 -16   1   3      121.89      135.85     17.01 o 
 -15   1   3       10.16       14.87     14.70 o 
 -14   1   3      199.64      181.40     15.80 o 
 -13   1   3       91.74      108.68     14.30 o 
 -12   1   3       54.19       49.32     14.05 o 
 -11   1   3       28.94       32.08     20.08 o 
 -10   1   3       65.65       82.05     12.55 o 
  -9   1   3        7.58        1.58     11.37 o 
  -8   1   3      167.26      159.29     10.35 o 
  -7   1   3      102.59      106.21      9.57 o 
  -6   1   3      279.43      253.23      9.59 o 
  -5   1   3      213.10      200.68      8.70 o 
  -4   1   3     6993.41     6813.68     28.57 o 
  -3   1   3      302.00      281.33     10.95 o 
  -2   1   3       34.68       30.84      6.67 o 
  -1   1   3     2432.69     2446.89     13.04 o 
   0   1   3      368.00      335.33      8.74 o 
   1   1   3      167.02      167.67      8.13 o 
   2   1   3        9.27        3.48      5.81 o 
   3   1   3     2290.36     2448.43     12.14 o 
   4   1   3       56.38       46.56      6.04 o 
   5   1   3        7.90       16.44      7.13 o 
   6   1   3      183.14      223.68      8.46 o 
   7   1   3      519.86      589.52     18.24 o 
   8   1   3      829.58      851.72     29.16 o 
   9   1   3     1040.11     1071.58     22.90 o 
  10   1   3      306.02      352.75     22.26 o 
  11   1   3      189.83      178.59     18.91 o 
  12   1   3      117.53      118.21     32.91 o 
  13   1   3       31.61       12.27     18.55 o 
  14   1   3      470.89      469.57     23.57 o 
  15   1   3        3.69       19.06     20.93 o 
  16   1   3       16.69       25.23     24.19 o 
  17   1   3       82.13       86.83     34.98 o 
  18   1   3       80.73       94.64     40.98 o 
  19   1   3        1.86        7.32     24.40 o 
  20   1   3        0.51       20.20     25.40 o 
  21   1   3       12.96       87.89     26.55 o 
  22   1   3        8.23       43.72     32.92 o 
  23   1   3        5.50       31.21     27.06 o 
  24   1   3        5.30       26.90     29.82 o 
 -25   2   3       70.30      111.56     44.17 o 
 -24   2   3       41.20       81.08     43.04 o 
 -23   2   3       13.57      -44.23     44.23 o 
 -22   2   3        6.80       72.75     41.32 o 
 -21   2   3        0.30       -1.72     41.30 o 
 -20   2   3        5.95        7.97     21.60 o 
 -19   2   3      103.03      122.44     61.88 o 
 -18   2   3       10.63      -10.70     30.83 o 
 -17   2   3        3.59       -8.11     29.63 o 
 -16   2   3      193.47      127.75     26.76 o 
 -15   2   3       71.23       93.71     18.29 o 
 -14   2   3       14.41       18.06     16.91 o 
 -13   2   3        4.22        3.67     16.89 o 
 -12   2   3      109.62       81.88     17.12 o 
 -11   2   3       78.68       53.81     15.01 o 
 -10   2   3        1.18       16.12     14.62 o 
  -9   2   3      676.87      650.34     19.42 o 
  -8   2   3       82.04       89.87     14.77 o 
  -7   2   3     1740.94     1844.29     57.99 o 
  -6   2   3       10.08       14.67     14.64 o 
  -5   2   3     3122.11     3396.51     30.27 o 
  -4   2   3      203.55      238.95     11.76 o 
  -3   2   3      452.92      442.58     12.56 o 
  -2   2   3      917.57      923.93     11.51 o 
  -1   2   3       58.29       47.58      5.12 o 
   0   2   3       10.12        7.55      5.45 o 
   1   2   3      431.86      416.46      7.26 o 
   2   2   3       32.09       38.00      6.57 o 
   3   2   3        2.84        1.41      6.90 o 
   4   2   3      634.79      660.93     13.86 o 
   5   2   3     1576.72     1523.52     30.46 o 
   6   2   3      207.69      227.59     13.02 o 
   7   2   3      256.20      300.93     14.09 o 
   8   2   3      160.84      181.64     16.20 o 
   9   2   3       50.74       26.19     15.78 o 
  10   2   3      226.73      221.66     17.71 o 
  11   2   3       73.03      101.41     18.21 o 
  12   2   3       60.83       57.10     19.03 o 
  13   2   3       21.75       37.77     19.01 o 
  14   2   3       10.44      -14.22     19.56 o 
  15   2   3       58.39       81.18     21.21 o 
  16   2   3        8.80       21.41     35.74 o 
  17   2   3      219.15      219.26     26.64 o 
  18   2   3        3.59        7.03     23.30 o 
  19   2   3        9.86       -8.42     23.97 o 
  20   2   3        3.01       14.05     53.60 o 
  21   2   3       49.83        8.79     25.22 o 
  22   2   3        7.53      -12.14     42.05 o 
  23   2   3        0.64        1.79     27.24 o 
 -23   3   3       11.66      163.58     44.28 o 
 -22   3   3        0.14       63.50     41.24 o 
 -20   3   3        2.97       55.55     40.72 o 
 -19   3   3      227.39      287.03     42.21 o 
 -18   3   3       15.30      -16.60     36.86 o 
 -17   3   3       64.06       39.43     38.62 o 
 -16   3   3      253.68      221.65     37.88 o 
 -15   3   3        8.09       22.78     33.12 o 
 -14   3   3       17.66       49.03     33.43 o 
 -13   3   3       57.78       62.22     16.76 o 
 -12   3   3      159.56      167.02     17.64 o 
 -11   3   3      236.03      228.26     17.50 o 
 -10   3   3       68.40       55.78     18.36 o 
  -9   3   3        6.24       -0.31     16.79 o 
  -8   3   3      120.28      142.92     15.83 o 
  -7   3   3      225.51      243.31     16.37 o 
  -6   3   3      131.97      152.65     15.25 o 
  -5   3   3        7.43       -2.72     14.52 o 
  -4   3   3      700.01      667.17     20.08 o 
  -3   3   3        7.61       -2.77     10.46 o 
  -2   3   3      183.44      186.87      9.40 o 
  -1   3   3       19.82       15.16      8.18 o 
   0   3   3       43.45       57.68      9.07 o 
   1   3   3      558.63      521.89     14.14 o 
   2   3   3      744.95      758.62     14.97 o 
   3   3   3      129.56      121.34     11.78 o 
   4   3   3       27.98       23.15     14.96 o 
   5   3   3       48.90       41.87     11.91 o 
   6   3   3      315.38      301.06     14.40 o 
   7   3   3       48.91       51.49     13.50 o 
   8   3   3        1.95        5.45     13.47 o 
   9   3   3       34.32       36.76     13.57 o 
  10   3   3      156.15      158.84     18.81 o 
  11   3   3      226.13      240.32     20.90 o 
  12   3   3       38.64       47.30     26.98 o 
  13   3   3       17.49       25.87     22.83 o 
  14   3   3       84.40      107.24     21.59 o 
  15   3   3       71.72       59.01     20.59 o 
  16   3   3      160.87      167.55     23.18 o 
  17   3   3        0.78       -1.64     34.95 o 
  18   3   3       19.02       24.65     37.81 o 
  19   3   3        1.90      -11.07     23.75 o 
  20   3   3       11.16       55.56     25.22 o 
  21   3   3        0.15        3.41     35.27 o 
  22   3   3        7.45       87.71     28.21 o 
 -21   4   3        3.45       97.19     45.77 o 
 -20   4   3        6.37      -41.18     41.18 o 
 -19   4   3       12.00      -39.11     39.11 o 
 -18   4   3       13.65      110.14     41.45 o 
 -17   4   3        1.08       32.55     39.08 o 
 -16   4   3       33.81      -24.89     37.90 o 
 -15   4   3      131.27       17.50     36.47 o 
 -14   4   3        3.80       15.89     38.11 o 
 -13   4   3        1.51      -12.94     36.93 o 
 -12   4   3      140.54      120.45     35.42 o 
 -11   4   3        7.33      -33.31     33.31 o 
 -10   4   3       76.79       70.68     34.20 o 
  -9   4   3       83.61       54.46     32.64 o 
  -8   4   3       46.90       28.59     30.94 o 
  -7   4   3       14.87       -7.60     30.08 o 
  -6   4   3      157.27      157.71     32.12 o 
  -5   4   3      183.32      192.23     17.73 o 
  -4   4   3      114.99      129.58     24.69 o 
  -3   4   3       54.82       49.57     15.78 o 
  -2   4   3        8.02       -6.80     15.39 o 
  -1   4   3        0.57      -10.72     28.54 o 
   0   4   3       97.33       59.67     28.42 o 
   1   4   3       44.76       45.49     28.36 o 
   2   4   3       24.48       24.06     17.12 o 
   3   4   3      179.70      213.98     17.97 o 
   4   4   3      120.55      108.08     17.31 o 
   5   4   3      324.02      318.69     27.96 o 
   6   4   3       10.35       17.55     13.71 o 
   7   4   3       15.29       10.29     14.10 o 
   8   4   3       18.78       12.47     14.77 o 
   9   4   3        7.90       23.11     14.37 o 
  10   4   3       53.25       60.36     16.12 o 
  11   4   3       13.75       -2.11     16.46 o 
  12   4   3        0.11      -11.04     18.25 o 
  13   4   3       10.24       26.82     17.10 o 
  14   4   3        1.05      -11.41     29.51 o 
  15   4   3       37.35      -17.85     35.39 o 
  16   4   3        1.61       50.88     36.86 o 
  17   4   3        8.51      -35.69     35.69 o 
  18   4   3        6.00      -40.18     40.18 o 
  19   4   3        8.97       85.44     43.04 o 
  20   4   3       30.11      -18.76     37.02 o 
 -18   5   3        2.49      108.70     44.09 o 
 -17   5   3        7.77      -42.46     42.46 o 
 -15   5   3        5.66       44.19     40.51 o 
 -14   5   3        1.59       49.11     38.11 o 
 -13   5   3       11.14       54.50     41.01 o 
 -12   5   3        0.63       78.22     38.99 o 
 -11   5   3        0.88       34.37     36.93 o 
 -10   5   3        8.41       35.04     36.49 o 
  -9   5   3        0.20        8.55     38.54 o 
  -8   5   3       52.15       11.63     37.29 o 
  -7   5   3       68.01       39.08     36.84 o 
  -6   5   3       32.21        2.64     35.31 o 
  -5   5   3       61.56       10.68     36.05 o 
  -4   5   3        2.12      -16.87     35.51 o 
  -3   5   3       12.85      -30.21     34.30 o 
  -2   5   3       23.56       -6.83     33.72 o 
  -1   5   3      103.05       73.04     34.08 o 
   0   5   3      180.24      213.96     36.67 o 
   1   5   3      207.06      178.75     35.71 o 
   2   5   3      162.41      170.93     34.80 o 
   3   5   3      100.03       53.38     32.44 o 
   4   5   3      160.69      157.37     22.08 o 
   5   5   3        3.00       15.30     34.93 o 
   6   5   3      380.67      387.58     32.51 o 
   7   5   3      105.54      121.42     31.19 o 
   8   5   3       39.00        0.17     30.29 o 
   9   5   3       51.34       40.69     30.05 o 
  10   5   3       65.07       23.17     30.28 o 
  11   5   3        4.10       26.87     32.59 o 
  12   5   3       47.06       12.40     32.96 o 
  13   5   3       15.49       41.56     33.68 o 
  14   5   3       23.78       32.12     32.65 o 
  15   5   3        3.16      -35.67     35.67 o 
  16   5   3        2.40       13.11     38.19 o 
  17   5   3        1.28       75.83     36.79 o 
 -14   6   3        0.08        1.59     43.89 o 
 -13   6   3        0.38       55.37     41.65 o 
 -12   6   3       97.80      136.88     46.59 o 
 -11   6   3        1.63       59.34     44.18 o 
 -10   6   3        3.71       55.81     44.80 o 
  -9   6   3       10.75      -16.04     39.91 o 
  -8   6   3       13.78      -17.55     40.04 o 
  -7   6   3        2.61      -17.03     39.89 o 
  -6   6   3        5.43       31.30     38.91 o 
  -5   6   3       76.53      113.53     41.18 o 
  -4   6   3        9.38       16.35     38.31 o 
  -3   6   3        0.12      -37.56     37.56 o 
  -2   6   3        0.02      -37.69     37.69 o 
  -1   6   3        1.07      -35.79     35.79 o 
   0   6   3       27.45       46.79     37.78 o 
   1   6   3       88.41      144.01     37.98 o 
   2   6   3       49.08       56.57     37.76 o 
   3   6   3        0.54      -18.90     35.85 o 
   4   6   3        2.21       20.58     36.99 o 
   5   6   3       24.23       46.50     37.92 o 
   6   6   3       30.56       42.66     23.43 o 
   7   6   3        3.05      -29.43     29.43 o 
   8   6   3        0.73       12.55     29.80 o 
   9   6   3        4.88       -6.88     27.55 o 
  10   6   3        0.92       31.07     32.43 o 
  11   6   3        9.92      -32.68     32.68 o 
  12   6   3        0.94      111.73     34.21 o 
  -3   7   3        5.34      -45.18     45.18 o 
  -2   7   3        7.87      -43.58     43.58 o 
  -1   7   3        7.20       25.02     44.26 o 
   0   7   3        1.73       76.90     45.44 o 
 -25   0   4       14.57       56.96     76.46 o 
 -24   0   4        5.09      -28.75     28.75 o 
 -23   0   4       20.44       72.85     24.48 o 
 -22   0   4       67.12       61.55     60.76 o 
 -21   0   4       53.46       64.30     23.71 o 
 -20   0   4       48.48       70.96     23.34 o 
 -19   0   4       47.84       33.62     22.34 o 
 -18   0   4      220.20      224.94     22.96 o 
 -17   0   4      208.54      208.88     22.49 o 
 -16   0   4       34.71       40.98     19.17 o 
 -15   0   4      761.56      725.91     25.07 o 
 -14   0   4      493.78      529.57     23.06 o 
 -13   0   4       53.19       57.59     18.37 o 
 -12   0   4      199.04      185.14     18.84 o 
 -11   0   4      342.90      326.59     18.46 o 
 -10   0   4        0.60       10.92     15.41 o 
  -9   0   4       80.04       68.77     14.75 o 
  -8   0   4      152.41      171.79     15.48 o 
  -7   0   4      233.29      187.67     14.24 o 
  -6   0   4      725.42      682.58     16.26 o 
  -5   0   4     1287.95     1384.69     18.56 o 
  -4   0   4      311.27      294.20     24.88 o 
  -3   0   4      302.73      299.37     10.20 o 
  -2   0   4     1125.83     1145.25     23.23 o 
  -1   0   4      289.00      301.10      9.77 o 
   0   0   4      341.26      348.07     14.36 o 
   1   0   4     1354.12     1384.64     20.62 o 
   2   0   4      121.81       93.94     13.01 o 
   3   0   4        1.40        4.44     13.04 o 
   4   0   4       19.72        6.44     10.28 o 
   5   0   4      164.47      143.92     11.17 o 
   6   0   4     1280.23     1260.59     21.20 o 
   7   0   4       43.84       52.57     19.97 o 
   8   0   4      648.97      673.65     18.53 o 
   9   0   4      285.75      304.97     18.67 o 
  10   0   4       62.05       66.65     24.00 o 
  11   0   4      298.55      360.40     28.45 o 
  12   0   4       41.81       31.09     25.64 o 
  13   0   4     1003.65     1008.30     38.41 o 
  14   0   4      440.22      406.68     31.98 o 
  15   0   4      456.10      480.77     34.85 o 
  16   0   4      296.36      270.73     32.92 o 
  17   0   4      379.18      322.55     36.93 o 
  18   0   4       13.23        4.82     32.72 o 
  19   0   4        1.25       -3.17     33.85 o 
  20   0   4       25.85       17.27     34.48 o 
  21   0   4       20.96      -22.94     34.33 o 
  22   0   4        4.55      -36.37     36.37 o 
  23   0   4        1.53      -39.90     39.90 o 
 -25   1   4        2.16       99.85     34.62 o 
 -24   1   4       15.55       80.94     18.09 o 
 -23   1   4        6.12      -21.48     21.48 o 
 -22   1   4        4.93       51.16     19.32 o 
 -21   1   4       15.60       33.36     20.59 o 
 -20   1   4       29.40       15.26     16.39 o 
 -19   1   4       65.51       64.47     23.51 o 
 -18   1   4        6.51       -9.40     15.01 o 
 -17   1   4       65.37       55.70     15.30 o 
 -16   1   4      122.38      146.15     14.69 o 
 -15   1   4       53.79       62.31     13.71 o 
 -14   1   4       15.08       17.33     13.07 o 
 -13   1   4       85.67       97.01     12.54 o 
 -12   1   4       44.55       39.40     11.72 o 
 -11   1   4        0.64        2.28     11.14 o 
 -10   1   4       15.16       24.05     10.66 o 
  -9   1   4      180.21      186.43     12.07 o 
  -8   1   4     3253.93     3397.20     26.69 o 
  -7   1   4      753.51      751.04     12.53 o 
  -6   1   4     1474.81     1446.48     20.50 o 
  -5   1   4      601.12      575.88     12.01 o 
  -4   1   4     2584.86     2570.74     20.91 o 
  -3   1   4     1633.71     1771.07     14.46 o 
  -2   1   4      629.36      673.05     10.76 o 
  -1   1   4      210.35      217.36      8.49 o 
   0   1   4     1015.20     1073.48     11.59 o 
   1   1   4      330.65      324.19      9.98 o 
   2   1   4        6.32       20.55      8.63 o 
   3   1   4     1654.36     1652.10     16.26 o 
   4   1   4      225.20      247.95      9.29 o 
   5   1   4        0.48        6.61      9.23 o 
   6   1   4      203.73      217.27      8.84 o 
   7   1   4       58.01       64.86      8.60 o 
   8   1   4       87.17      102.01      9.00 o 
   9   1   4      651.01      640.42     12.00 o 
  10   1   4      108.50      117.08     10.00 o 
  11   1   4      327.10      344.67     16.17 o 
  12   1   4        1.07       15.68     14.46 o 
  13   1   4       46.52       38.77     15.97 o 
  14   1   4       40.81       44.46     16.79 o 
  15   1   4       83.41       98.48     22.26 o 
  16   1   4        1.58       -4.97     17.98 o 
  17   1   4        2.07       -6.49     18.10 o 
  18   1   4       52.40       11.86     18.66 o 
  19   1   4       45.90       37.26     21.68 o 
  20   1   4        1.17        6.00     19.37 o 
  21   1   4        9.15       -9.32     20.57 o 
  22   1   4        2.72       -4.46     26.07 o 
  23   1   4        0.03       -0.78     42.10 o 
 -24   2   4       26.98       20.87     43.96 o 
 -23   2   4       10.36       66.33     41.80 o 
 -22   2   4       23.42      -39.26     39.26 o 
 -21   2   4        7.40       32.23     29.77 o 
 -20   2   4       22.56       44.52     22.18 o 
 -19   2   4       43.86       22.96     22.65 o 
 -18   2   4      145.34      110.54     22.53 o 
 -17   2   4      121.56      190.44     55.72 o 
 -16   2   4      129.05      130.19     21.01 o 
 -15   2   4       12.64        0.36     18.19 o 
 -14   2   4       76.09       59.04     30.36 o 
 -13   2   4      195.94      168.77     18.85 o 
 -12   2   4      671.61      634.56     22.63 o 
 -11   2   4      341.05      317.16     16.28 o 
 -10   2   4       16.30       14.48     12.57 o 
  -9   2   4        0.23       -4.41     11.99 o 
  -8   2   4      261.95      216.60     13.33 o 
  -7   2   4        9.98        5.41     12.05 o 
  -6   2   4        7.70        3.05     11.62 o 
  -5   2   4      417.81      413.80     13.91 o 
  -4   2   4      214.08      197.36     12.25 o 
  -3   2   4        0.00        3.66     10.96 o 
  -2   2   4      184.93      169.82      7.73 o 
  -1   2   4      254.05      236.56      8.25 o 
   0   2   4      262.60      228.28      8.27 o 
   1   2   4        1.40       -6.94      7.98 o 
   2   2   4      263.59      254.71     22.17 o 
   3   2   4      987.87     1003.03     23.46 o 
   4   2   4      231.88      225.38      9.39 o 
   5   2   4       61.13       73.30     10.00 o 
   6   2   4      348.25      361.06     12.04 o 
   7   2   4        6.02       17.09     10.91 o 
   8   2   4        0.14       -3.10     12.76 o 
   9   2   4        7.65       11.81     13.39 o 
  10   2   4        2.88       17.70     14.46 o 
  11   2   4        2.39        2.10     15.48 o 
  12   2   4        8.38       15.13     19.05 o 
  13   2   4        0.31       -3.60     19.31 o 
  14   2   4      262.69      348.40     30.40 o 
  15   2   4      105.12       99.39     21.33 o 
  16   2   4       82.73       60.27     22.39 o 
  17   2   4      165.91      144.45     41.87 o 
  18   2   4        7.02       36.83     22.70 o 
  19   2   4        0.48        5.40     24.19 o 
  20   2   4       18.66      -11.20     25.66 o 
  21   2   4        1.89      -25.83     25.83 o 
  22   2   4        5.33       -8.54     21.86 o 
 -23   3   4       11.19      -27.91     43.81 o 
 -22   3   4        4.76      -15.47     41.46 o 
 -21   3   4       19.00      159.35     41.05 o 
 -20   3   4      109.30       70.78     39.14 o 
 -19   3   4       45.21      -38.04     38.04 o 
 -18   3   4       33.93       25.81     37.15 o 
 -17   3   4        0.00       42.75     35.67 o 
 -16   3   4      220.10      227.36     39.64 o 
 -15   3   4        0.00        9.03     25.44 o 
 -14   3   4        8.05       -9.21     18.23 o 
 -13   3   4       52.37       61.04     31.93 o 
 -12   3   4       77.06      109.87     17.85 o 
 -11   3   4       10.20       29.16     19.69 o 
 -10   3   4       20.60       14.29     26.52 o 
  -9   3   4       66.19       67.87     25.96 o 
  -8   3   4      228.98      238.12     14.29 o 
  -7   3   4      145.44      126.95     18.68 o 
  -6   3   4       37.28       24.82     12.31 o 
  -5   3   4        2.99       -6.34     12.21 o 
  -4   3   4      222.16      222.12     13.23 o 
  -3   3   4      206.60      244.06     13.16 o 
  -2   3   4      195.66      175.43     13.10 o 
  -1   3   4       41.38       33.22     16.50 o 
   0   3   4       13.92       17.26     13.22 o 
   1   3   4       29.87       43.05     13.43 o 
   2   3   4      221.38      196.21     25.49 o 
   3   3   4      491.10      467.75     20.00 o 
   4   3   4       16.17        7.12     16.03 o 
   5   3   4       54.23       38.19     16.85 o 
   6   3   4      245.81      243.87     22.14 o 
   7   3   4        8.11       12.50     19.43 o 
   8   3   4       31.96       29.13     17.80 o 
   9   3   4        0.07       -3.71     18.11 o 
  10   3   4       12.46        1.66     18.53 o 
  11   3   4       48.77       43.50     19.75 o 
  12   3   4       20.55       36.40     19.76 o 
  13   3   4        3.78       23.83     20.98 o 
  14   3   4       37.69       41.19     38.02 o 
  15   3   4        8.54      -27.12     27.12 o 
  16   3   4        2.09       39.37     29.30 o 
  17   3   4       23.68       96.43     32.68 o 
  18   3   4        5.67      -25.65     34.64 o 
  19   3   4        3.98      -28.45     33.53 o 
  20   3   4        4.45       12.51     35.86 o 
  21   3   4       28.46      128.06     36.04 o 
 -20   4   4        4.37       82.14     41.22 o 
 -19   4   4        4.45        6.97     42.19 o 
 -17   4   4        6.15      -25.07     38.69 o 
 -16   4   4       13.83       26.47     37.71 o 
 -15   4   4        7.65       26.63     37.95 o 
 -14   4   4       14.40      152.87     38.85 o 
 -13   4   4      112.24      242.83     38.49 o 
 -12   4   4      245.10      314.45     38.53 o 
 -11   4   4       37.27       99.27     35.72 o 
 -10   4   4        0.49        7.01     34.35 o 
  -9   4   4        0.04        8.54     34.09 o 
  -8   4   4       82.45      102.70     34.59 o 
  -7   4   4        1.83       -7.20     25.36 o 
  -6   4   4        7.57        4.68     17.93 o 
  -5   4   4      157.75      162.49     34.60 o 
  -4   4   4      146.60      154.16     20.87 o 
  -3   4   4       41.89       23.20     18.10 o 
  -2   4   4        3.76      -17.47     17.55 o 
  -1   4   4        0.11      -18.45     18.45 o 
   0   4   4      430.82      382.88     34.65 o 
   1   4   4      204.03      213.50     33.38 o 
   2   4   4       69.12       76.99     19.13 o 
   3   4   4      141.87      135.68     27.51 o 
   4   4   4      323.86      333.09     20.89 o 
   5   4   4      366.30      363.30     21.26 o 
   6   4   4        4.24       -6.94     17.41 o 
   7   4   4      128.94      126.28     21.54 o 
   8   4   4       49.34       45.69     28.44 o 
   9   4   4       13.12       20.26     18.99 o 
  10   4   4        3.76       -2.68     20.02 o 
  11   4   4        2.32       -7.87     29.91 o 
  12   4   4       16.40      -14.51     21.04 o 
  13   4   4       23.20        6.71     37.95 o 
  14   4   4        2.55      -15.29     21.94 o 
  15   4   4        0.03      -18.79     22.81 o 
  16   4   4        5.22       23.78     34.38 o 
  17   4   4       95.37       79.91     31.06 o 
  18   4   4       18.89       90.97     38.51 o 
  19   4   4        9.04       10.88     37.07 o 
 -17   5   4        0.13       74.56     40.91 o 
 -16   5   4        8.23       96.36     39.84 o 
 -15   5   4       23.49      255.29     44.48 o 
 -14   5   4        0.64      130.32     39.67 o 
 -13   5   4       18.59       31.50     38.67 o 
 -12   5   4        0.11      -41.86     41.86 o 
 -11   5   4       38.90        1.28     40.53 o 
 -10   5   4        2.00       61.80     38.73 o 
  -9   5   4       46.31       95.66     39.26 o 
  -8   5   4        1.06       88.30     39.54 o 
  -7   5   4        0.05       48.35     38.59 o 
  -6   5   4       15.97       44.70     36.64 o 
  -5   5   4       52.08       90.93     38.00 o 
  -4   5   4        4.20       -0.85     35.94 o 
  -3   5   4       13.24      -36.62     36.62 o 
  -2   5   4        8.39      -34.91     34.91 o 
  -1   5   4       23.24      -16.79     35.73 o 
   0   5   4       33.61       35.52     36.02 o 
   1   5   4        6.69       17.04     36.35 o 
   2   5   4      116.93      144.57     36.84 o 
   3   5   4       16.85       -3.65     35.92 o 
   4   5   4       70.63       97.61     37.91 o 
   5   5   4       66.13       86.49     20.55 o 
   6   5   4        0.29      -19.12     19.12 o 
   7   5   4      108.70      104.30     22.03 o 
   8   5   4        1.64       15.18     45.07 o 
   9   5   4       27.65       26.88     21.17 o 
  10   5   4        0.08      -17.17     33.01 o 
  11   5   4        1.52       36.97     30.41 o 
  12   5   4        0.02      -30.87     31.89 o 
  13   5   4        0.80      -21.58     35.22 o 
  14   5   4        1.19       22.44     36.65 o 
  15   5   4        1.69      -12.81     36.24 o 
 -12   6   4        0.49      -45.51     45.51 o 
 -11   6   4        0.00      -43.43     43.43 o 
 -10   6   4       23.10       48.86     42.42 o 
  -9   6   4       23.18      116.95     43.65 o 
  -8   6   4       18.99      -21.05     42.61 o 
  -7   6   4        0.12      -39.57     39.57 o 
  -6   6   4        8.49       -9.64     41.32 o 
  -5   6   4        0.73       38.71     41.26 o 
  -4   6   4        0.01       93.92     40.07 o 
  -3   6   4        1.77       19.70     38.01 o 
  -2   6   4       10.55      -37.91     37.91 o 
  -1   6   4       29.92      -13.38     37.71 o 
   0   6   4        0.82       12.44     40.13 o 
   1   6   4       10.45       71.24     38.80 o 
   2   6   4        0.26      -33.18     38.03 o 
   3   6   4       16.80      -39.33     39.33 o 
   4   6   4       20.29       97.04     40.45 o 
   5   6   4        9.43       54.67     39.79 o 
   6   6   4       18.88      -24.31     40.29 o 
   7   6   4       41.43       11.39     27.65 o 
   8   6   4        1.00        7.81     26.30 o 
   9   6   4        3.20      -15.48     33.91 o 
  10   6   4        1.13       81.33     31.80 o 
 -24   1   5        2.46       -1.42     34.14 o 
 -23   1   5        4.25       54.10     38.93 o 
 -22   1   5        3.68        7.47     34.75 o 
 -21   1   5        2.55       23.03     26.93 o 
 -20   1   5       29.38       53.98     19.18 o 
 -19   1   5        3.04      -16.43     17.66 o 
 -18   1   5       48.94       36.93     25.18 o 
 -17   1   5      115.06      107.90     18.24 o 
 -16   1   5       17.53       26.55     16.45 o 
 -15   1   5        2.61       -4.16     15.79 o 
 -14   1   5        0.95        5.34     14.87 o 
 -13   1   5        5.13        6.52     14.83 o 
 -12   1   5       81.28       83.50     14.50 o 
 -11   1   5       54.75       51.93     13.53 o 
 -10   1   5      162.18      164.72     14.28 o 
  -9   1   5      344.59      401.97     15.45 o 
  -8   1   5      583.16      581.02     15.70 o 
  -7   1   5       40.60       22.91     11.87 o 
  -6   1   5        2.28       -2.39     11.61 o 
  -5   1   5      371.15      333.79     13.54 o 
  -4   1   5       45.62       56.22     11.46 o 
  -3   1   5       18.98       16.71      8.20 o 
  -2   1   5        7.77        7.70      8.08 o 
  -1   1   5      462.84      470.41     10.31 o 
   0   1   5       53.94       27.33      8.36 o 
   1   1   5       72.33       79.23      9.47 o 
   2   1   5      981.68      949.59     14.17 o 
   3   1   5      131.05      126.38     10.19 o 
   4   1   5        2.79        1.10      9.77 o 
   5   1   5       36.17       34.34      8.87 o 
   6   1   5        3.92       19.68     12.59 o 
   7   1   5       92.63       89.78     10.24 o 
   8   1   5       56.78       37.58     10.28 o 
   9   1   5      148.10      146.56     11.61 o 
  10   1   5       49.87       47.07     13.97 o 
  11   1   5       16.36        7.90     14.54 o 
  12   1   5       42.69       43.43     15.54 o 
  13   1   5      496.28      454.66     19.21 o 
  14   1   5      175.25      159.01     17.82 o 
  15   1   5       37.41       26.02     16.74 o 
  16   1   5        0.62      -16.92     16.92 o 
  17   1   5        8.27       14.48     23.14 o 
  18   1   5        9.53       11.57     24.06 o 
  19   1   5        0.87       40.15     37.13 o 
  20   1   5       36.19       13.84     26.68 o 
  21   1   5        3.00       -6.40     25.74 o 
  22   1   5       17.55      -20.25     31.94 o 
 -23   2   5       22.54       14.38     20.84 o 
 -22   2   5       50.41       30.09     22.67 o 
 -21   2   5       11.88      -19.24     19.24 o 
 -20   2   5      127.57      107.73     18.93 o 
 -19   2   5      170.82      151.71     26.26 o 
 -18   2   5        1.38       -5.21     18.82 o 
 -17   2   5      150.51      104.66     18.79 o 
 -16   2   5       16.88        6.52     16.65 o 
 -15   2   5       45.20       66.62     16.62 o 
 -14   2   5       35.92       39.86     15.90 o 
 -13   2   5       19.64       17.38     15.19 o 
 -12   2   5      154.51      158.30     15.73 o 
 -11   2   5       37.89       44.68     17.22 o 
 -10   2   5       10.85        2.03     13.97 o 
  -9   2   5      571.76      614.19     17.35 o 
  -8   2   5      913.14      943.99     19.27 o 
  -7   2   5       12.43        6.78     12.79 o 
  -6   2   5      253.57      243.04     14.13 o 
  -5   2   5      616.38      591.84     15.93 o 
  -4   2   5      213.88      230.80     13.38 o 
  -3   2   5      513.26      553.19     19.81 o 
  -2   2   5      170.70      167.55     11.20 o 
  -1   2   5       27.86       14.65      7.91 o 
   0   2   5      597.40      563.50     10.94 o 
   1   2   5      814.71      827.64     20.15 o 
   2   2   5      219.04      223.06     12.53 o 
   3   2   5      308.78      301.24     10.82 o 
   4   2   5        2.97        7.42      8.62 o 
   5   2   5        6.94        9.54     12.55 o 
   6   2   5        4.13        7.12     14.58 o 
   7   2   5       97.67       71.34     16.40 o 
   8   2   5       58.90       38.13     14.21 o 
   9   2   5        7.78       24.25     14.31 o 
  10   2   5        0.04        4.42     14.56 o 
  11   2   5       50.16       49.89     16.18 o 
  12   2   5       20.60       36.35     19.22 o 
  13   2   5      166.97      151.91     17.51 o 
  14   2   5      180.54      200.36     18.30 o 
  15   2   5        5.02       23.65     17.50 o 
  16   2   5       29.11       69.88     18.39 o 
  17   2   5        0.11        7.20     22.84 o 
  18   2   5        7.55       37.84     29.96 o 
  19   2   5        0.71       61.30     25.91 o 
  20   2   5        6.88      114.41     39.27 o 
  21   2   5        0.02       -0.87     25.64 o 
 -22   3   5        2.57      -10.41     32.10 o 
 -21   3   5        2.44        3.04     37.18 o 
 -20   3   5        8.45       43.48     64.93 o 
 -19   3   5      146.58      136.20     26.28 o 
 -18   3   5       26.69       10.97     39.28 o 
 -17   3   5        0.01       13.48     30.22 o 
 -16   3   5       44.18       45.66     16.78 o 
 -15   3   5       44.85       54.47     16.55 o 
 -14   3   5        2.15        6.55     16.19 o 
 -13   3   5       89.99      117.01     36.80 o 
 -12   3   5      112.31      136.38     18.92 o 
 -11   3   5        2.16       20.19     15.17 o 
 -10   3   5        5.42       -2.89     14.63 o 
  -9   3   5        0.00       10.49     16.15 o 
  -8   3   5      331.20      330.82     27.99 o 
  -7   3   5      547.48      563.67     17.63 o 
  -6   3   5      277.16      321.80     16.92 o 
  -5   3   5       49.15       81.74     21.54 o 
  -4   3   5       10.27       14.06     12.36 o 
  -3   3   5       95.75       97.07     19.12 o 
  -2   3   5      222.04      219.44     19.73 o 
  -1   3   5        6.71       13.74     18.11 o 
   0   3   5       58.94       51.13     14.80 o 
   1   3   5       92.26       76.57     14.62 o 
   2   3   5        0.60        7.63     13.99 o 
   3   3   5        8.80       -2.20     24.38 o 
   4   3   5      117.04      106.82     18.50 o 
   5   3   5       83.15      100.92     18.67 o 
   6   3   5        2.03        2.36     18.76 o 
   7   3   5       32.86       37.84     16.24 o 
   8   3   5        1.79        4.54     14.87 o 
   9   3   5       69.67       34.66     15.41 o 
  10   3   5       14.27       38.33     15.98 o 
  11   3   5      125.35      108.31     23.48 o 
  12   3   5        0.00       -0.05     17.19 o 
  13   3   5      147.15      146.97     18.77 o 
  14   3   5       67.42       63.95     17.87 o 
  15   3   5        1.53       -2.94     19.94 o 
  16   3   5       98.73      104.64     19.52 o 
  17   3   5       41.73       85.96     30.80 o 
  18   3   5       33.46       20.22     20.38 o 
  19   3   5       18.02       21.54     25.36 o 
 -19   4   5        0.40       79.24     41.52 o 
 -18   4   5       49.87       82.20     40.19 o 
 -17   4   5       35.28      -16.99     23.58 o 
 -16   4   5        2.60      -33.23     33.23 o 
 -15   4   5       13.79      -12.28     23.41 o 
 -14   4   5       47.91       44.08     22.16 o 
 -13   4   5        9.48      101.56     68.85 o 
 -12   4   5        3.69       15.14     22.21 o 
 -11   4   5       10.13        0.55     21.89 o 
 -10   4   5       19.69       42.43     31.24 o 
  -9   4   5       29.31       12.92     22.15 o 
  -8   4   5      100.91      126.81     49.87 o 
  -7   4   5       25.60       23.17     23.95 o 
  -6   4   5        2.67       21.63     22.79 o 
  -5   4   5       11.99       13.69     19.82 o 
  -4   4   5        5.19       12.88     19.31 o 
  -3   4   5        3.97       16.61     18.76 o 
  -2   4   5       10.69        2.82     19.26 o 
  -1   4   5      272.55      275.64     21.91 o 
   0   4   5       79.82       76.68     19.95 o 
   1   4   5       95.68      108.83     33.95 o 
   2   4   5       81.18       59.28     27.11 o 
   3   4   5       73.59       59.33     38.47 o 
   4   4   5        0.76       -9.90     26.48 o 
   5   4   5       71.88       50.39     27.58 o 
   6   4   5       29.80       25.37     19.57 o 
   7   4   5        0.01       -5.34     19.62 o 
   8   4   5        0.46       14.89     20.07 o 
   9   4   5        0.02      -19.81     19.81 o 
  10   4   5       54.54       49.92     20.42 o 
  11   4   5      111.62       96.67     21.81 o 
  12   4   5       68.03       54.02     38.01 o 
  13   4   5        1.92      -15.96     22.57 o 
  14   4   5        3.64        1.44     23.73 o 
  15   4   5        7.87       -2.72     44.61 o 
  16   4   5        5.94       -5.70     26.65 o 
  17   4   5        1.58      -26.22     26.22 o 
 -16   5   5        5.68      -12.68     40.53 o 
 -15   5   5        6.10       82.51     46.43 o 
 -14   5   5        0.33      224.48     41.70 o 
 -13   5   5        3.68      136.20     42.99 o 
 -12   5   5       28.85        3.21     40.89 o 
 -10   5   5       15.43      -35.40     41.94 o 
  -9   5   5      302.42      387.44     43.49 o 
  -8   5   5        4.33       68.18     39.33 o 
  -7   5   5       43.52      102.59     39.16 o 
  -6   5   5       83.01      174.70     40.30 o 
  -5   5   5        0.71       39.08     36.52 o 
  -4   5   5        2.45      -14.99     37.80 o 
  -3   5   5       35.35       -6.21     36.31 o 
  -2   5   5       21.53      -25.01     38.58 o 
  -1   5   5       22.70      -30.84     36.42 o 
   0   5   5       19.15       32.20     36.36 o 
   1   5   5        0.24       58.90     37.94 o 
   2   5   5       41.90       83.37     36.19 o 
   3   5   5      226.85      249.79     40.26 o 
   4   5   5       30.26        1.10     21.68 o 
   5   5   5       11.96       17.31     47.31 o 
   6   5   5      193.42      219.21     34.47 o 
   7   5   5        0.00      -16.57     20.93 o 
   8   5   5        0.09       27.69     20.91 o 
   9   5   5        1.41      -18.32     21.82 o 
  10   5   5        0.00       34.76     23.02 o 
  11   5   5        5.92        5.53     22.17 o 
  12   5   5       20.30       36.75     23.65 o 
  13   5   5        0.38       18.60     33.41 o 
 -10   6   5        0.48      -46.60     46.60 o 
  -9   6   5        5.84      102.86     46.79 o 
  -8   6   5        4.76      102.22     45.55 o 
  -7   6   5        2.28      -41.71     46.61 o 
  -5   6   5        2.23       -8.60     44.97 o 
  -4   6   5        3.55      125.88     43.15 o 
  -3   6   5        2.03      104.64     42.26 o 
  -1   6   5       39.80       88.04     41.01 o 
   0   6   5        8.27       55.34     43.06 o 
   1   6   5        0.13        5.48     43.94 o 
   2   6   5      117.28       36.66     43.27 o 
   3   6   5        0.25       24.19     41.50 o 
   4   6   5       24.34       46.82     42.94 o 
   5   6   5        7.97       15.58     44.26 o 
   6   6   5       57.38      -44.48     44.48 o 
   7   6   5        3.13       56.39     46.48 o 
 -23   0   6       40.45       54.94     34.87 o 
 -22   0   6       13.85       56.23     32.12 o 
 -21   0   6       72.89       43.52     32.63 o 
 -20   0   6      101.92      124.05     32.63 o 
 -19   0   6        5.31       24.32     30.62 o 
 -18   0   6       33.71       21.03     30.08 o 
 -17   0   6       52.12       24.83     30.87 o 
 -16   0   6       12.57       19.69     28.90 o 
 -15   0   6       46.02       93.37     29.70 o 
 -14   0   6      113.08       94.62     28.12 o 
 -13   0   6       81.25      115.72     28.66 o 
 -12   0   6      418.02      405.59     30.94 o 
 -11   0   6        0.12        5.09     25.67 o 
 -10   0   6      426.67      384.25     29.73 o 
  -9   0   6        4.79      -10.77     22.47 o 
  -8   0   6      123.31       96.67     24.07 o 
  -7   0   6       46.39       23.43     22.05 o 
  -6   0   6      230.23      212.83     24.14 o 
  -5   0   6       67.03       64.99     22.69 o 
  -4   0   6       28.94       33.31     21.92 o 
  -3   0   6       54.68       67.47     14.64 o 
  -2   0   6      308.35      315.48     17.73 o 
  -1   0   6     2416.64     2546.33     29.92 o 
   0   0   6       64.30       52.78     17.14 o 
   1   0   6      274.18      299.98     17.21 o 
   2   0   6     1227.84     1173.60     23.61 o 
   3   0   6       38.30       16.36     14.78 o 
   4   0   6       35.06       60.58     16.34 o 
   5   0   6      137.17      135.86     16.48 o 
   6   0   6        5.15       10.13     15.23 o 
   7   0   6       35.13       24.07     24.07 o 
   8   0   6       41.24       27.16     15.47 o 
   9   0   6       57.48       52.15     23.48 o 
  10   0   6     1667.96     1609.55     45.88 o 
  11   0   6      536.34      535.19     22.53 o 
  12   0   6     1339.60     1281.67     28.26 o 
  13   0   6        5.06       27.89     36.74 o 
  14   0   6      111.38       99.00     20.94 o 
  15   0   6        1.76       34.72     31.13 o 
  16   0   6        0.12       30.88     32.28 o 
  17   0   6        0.83      -28.87     33.09 o 
  18   0   6        3.75      -36.03     36.17 o 
  19   0   6        5.45      -24.85     35.55 o 
  20   0   6        4.56      -37.29     37.29 o 
  21   0   6       55.56       -9.41     38.93 o 
 -23   1   6       75.58       79.86     36.10 o 
 -22   1   6       59.76       81.80     28.68 o 
 -21   1   6      115.19      103.07     19.81 o 
 -20   1   6      176.19      184.69     24.18 o 
 -19   1   6       27.09       11.13     29.47 o 
 -18   1   6        7.90       17.64     17.76 o 
 -17   1   6        0.77       -2.90     19.27 o 
 -16   1   6        0.59        3.18     20.58 o 
 -15   1   6       41.29       25.03     16.45 o 
 -14   1   6       20.42       29.33     15.79 o 
 -13   1   6      158.32      183.42     16.77 o 
 -12   1   6       17.88       16.49     14.72 o 
 -11   1   6      402.27      422.72     17.25 o 
 -10   1   6      154.95      138.79     14.62 o 
  -9   1   6      519.84      503.75     16.62 o 
  -8   1   6      117.37      120.04     15.82 o 
  -7   1   6      269.70      252.62     14.32 o 
  -6   1   6       94.72       89.28     12.76 o 
  -5   1   6        0.10       16.40     11.86 o 
  -4   1   6       34.36       56.41     12.27 o 
  -3   1   6      211.68      212.48      9.92 o 
  -2   1   6        8.18       -1.86      8.88 o 
  -1   1   6        7.48        9.21      8.92 o 
   0   1   6     1142.55     1140.97     14.53 o 
   1   1   6      566.88      564.88     11.63 o 
   2   1   6        8.13       13.27     10.26 o 
   3   1   6      155.11      150.08     11.49 o 
   4   1   6      302.57      316.09     12.58 o 
   5   1   6        0.29       -0.72     10.59 o 
   6   1   6      776.76      748.45     17.66 o 
   7   1   6      304.05      294.14     15.32 o 
   8   1   6       13.33        3.59     14.00 o 
   9   1   6      227.13      236.18     16.45 o 
  10   1   6      334.02      332.58     17.50 o 
  11   1   6      274.62      233.46     17.69 o 
  12   1   6       65.53       90.78     16.40 o 
  13   1   6        5.73       -1.69     16.53 o 
  14   1   6       69.28       89.54     17.07 o 
  15   1   6       14.71       46.65     20.88 o 
  16   1   6        4.52       -5.13     17.43 o 
  17   1   6        1.19       13.38     18.32 o 
  18   1   6       15.12       35.94     19.25 o 
  19   1   6        0.53       36.04     22.67 o 
  20   1   6       15.67       49.94     21.17 o 
 -22   2   6        0.47       -8.11     27.66 o 
 -21   2   6        5.32        0.12     21.85 o 
 -20   2   6       99.77      149.43     50.66 o 
 -19   2   6        4.30      -14.03     21.19 o 
 -18   2   6        6.97       -3.11     27.59 o 
 -17   2   6       71.43       26.89     22.98 o 
 -16   2   6      154.02      156.58     19.04 o 
 -15   2   6        3.47       -9.50     17.19 o 
 -14   2   6       78.01       75.66     16.78 o 
 -13   2   6      132.43      121.62     21.18 o 
 -12   2   6       17.58       21.57     15.35 o 
 -11   2   6      143.86      146.50     16.44 o 
 -10   2   6      318.85      318.28     17.18 o 
  -9   2   6       71.66       75.43     14.92 o 
  -8   2   6       41.71       47.19     14.48 o 
  -7   2   6      140.16      135.37     14.43 o 
  -6   2   6      160.35      161.59     14.40 o 
  -5   2   6       37.04       32.18     13.20 o 
  -4   2   6       76.92       63.55     12.98 o 
  -3   2   6       55.47       59.21     13.45 o 
  -2   2   6        0.05       -2.56     11.03 o 
  -1   2   6        2.87        8.86     10.88 o 
   0   2   6       14.21       30.99     10.87 o 
   1   2   6      146.95      207.24     12.12 o 
   2   2   6        1.93        4.39      9.91 o 
   3   2   6        2.99        9.93     12.74 o 
   4   2   6      131.20      138.64     14.09 o 
   5   2   6      548.71      561.16     21.14 o 
   6   2   6       87.35       88.06     14.78 o 
   7   2   6        4.39       -9.45     14.43 o 
   8   2   6        0.29      -14.29     19.23 o 
   9   2   6       40.77       13.79     14.94 o 
  10   2   6      386.31      402.71     18.87 o 
  11   2   6        0.02      -16.42     16.42 o 
  12   2   6       13.19        2.88     16.44 o 
  13   2   6        4.77       22.78     17.07 o 
  14   2   6       21.66       20.78     17.61 o 
  15   2   6        1.59       41.65     18.11 o 
  16   2   6       70.55       57.30     18.77 o 
  17   2   6       47.06       27.39     18.71 o 
  18   2   6        0.04      -11.65     19.93 o 
  19   2   6       34.81       51.58     20.09 o 
 -21   3   6        2.89      -29.05     29.05 o 
 -20   3   6        1.29      -17.61     25.27 o 
 -19   3   6       20.15        5.49     60.46 o 
 -18   3   6        4.92       10.69     18.74 o 
 -17   3   6        2.20      -13.66     20.37 o 
 -16   3   6       60.94       78.59     21.15 o 
 -15   3   6       74.70       44.05     15.66 o 
 -14   3   6        0.14       14.18     17.27 o 
 -13   3   6      101.46       90.44     19.67 o 
 -12   3   6        0.59       30.40     18.34 o 
 -11   3   6       36.09       27.48     15.60 o 
 -10   3   6       42.33       44.09     16.20 o 
  -9   3   6       54.71       75.11     16.01 o 
  -8   3   6      222.90      211.01     16.49 o 
  -7   3   6        5.37       -5.20     14.43 o 
  -6   3   6       39.77       32.13     16.97 o 
  -5   3   6        1.80       10.61     14.05 o 
  -4   3   6       76.37       71.18     19.80 o 
  -3   3   6        1.64        5.52     18.91 o 
  -2   3   6      405.66      409.07     24.25 o 
  -1   3   6      283.21      247.05     17.19 o 
   0   3   6       24.59       30.23     20.45 o 
   1   3   6        8.48       14.55     15.46 o 
   2   3   6      586.45      605.21     20.18 o 
   3   3   6       79.40      104.36     19.92 o 
   4   3   6      136.76      144.11     29.10 o 
   5   3   6       39.34       66.41     27.84 o 
   6   3   6        0.95      -17.09     19.64 o 
   7   3   6       31.98       24.52     23.61 o 
   8   3   6       25.22       16.90     21.17 o 
   9   3   6        1.94       -2.42     35.09 o 
  10   3   6       49.54       46.37     21.68 o 
  11   3   6       57.96       -6.39     25.99 o 
  12   3   6        3.65      -10.11     17.21 o 
  13   3   6        4.51      -23.85     23.85 o 
  14   3   6        4.49       20.24     18.60 o 
  15   3   6        3.55       11.71     19.06 o 
  16   3   6        4.24        9.65     25.18 o 
  17   3   6       25.25       70.14     22.36 o 
  18   3   6       55.47       48.53     28.45 o 
 -18   4   6        4.75       42.72     38.72 o 
 -17   4   6        6.58       -8.95     28.74 o 
 -16   4   6        3.91      -23.80     23.80 o 
 -15   4   6       12.86       69.52     73.36 o 
 -14   4   6        0.09        6.50     22.53 o 
 -13   4   6       10.03       20.83     35.63 o 
 -12   4   6       59.71       35.27     22.22 o 
 -11   4   6        0.64      -19.19     27.19 o 
 -10   4   6       57.82       82.30     23.05 o 
  -9   4   6        4.83       49.55     42.18 o 
  -8   4   6       78.04       88.07     32.80 o 
  -7   4   6       28.75       28.38     40.49 o 
  -6   4   6       10.35        9.07     48.47 o 
  -5   4   6       20.46       41.65     21.42 o 
  -4   4   6       38.65       60.30     21.78 o 
  -3   4   6      282.96      275.12     28.84 o 
  -2   4   6      485.06      580.73     51.45 o 
  -1   4   6        1.92       11.42     21.20 o 
   0   4   6        0.27       25.02     20.87 o 
   1   4   6       12.97        3.07     21.33 o 
   2   4   6        0.17       26.16     21.91 o 
   3   4   6        1.85       36.77     22.10 o 
   4   4   6       11.76      -16.45     22.47 o 
   5   4   6        6.72      -26.61     27.33 o 
   6   4   6        0.39       38.52     28.49 o 
   7   4   6        5.93      -12.75     20.63 o 
   8   4   6       16.81       -1.14     20.89 o 
   9   4   6       31.47       75.90     39.84 o 
  10   4   6       91.61       67.80     23.36 o 
  11   4   6       30.97       67.91     23.39 o 
  12   4   6        2.28      -22.88     22.88 o 
  13   4   6       27.01       59.70     23.73 o 
  14   4   6       20.39       99.95     36.20 o 
  15   4   6        0.54      -25.48     25.48 o 
 -14   5   6       12.20      126.00     46.19 o 
 -13   5   6        9.44      241.31     44.43 o 
 -12   5   6        5.15       18.98     45.34 o 
 -11   5   6        0.46      -24.05     41.27 o 
 -10   5   6        3.88      -43.35     43.35 o 
  -9   5   6        2.31      -37.63     42.86 o 
  -8   5   6        3.56       77.27     40.89 o 
  -7   5   6       14.91      145.95     42.09 o 
  -6   5   6       44.28      112.87     40.21 o 
  -5   5   6        4.47       17.58     39.56 o 
  -4   5   6        9.76      -22.35     22.35 o 
  -3   5   6        0.17      -25.28     32.93 o 
  -2   5   6       16.29       50.48     36.28 o 
  -1   5   6        0.00      114.91     38.96 o 
   0   5   6        0.91       56.94     37.73 o 
   1   5   6        0.00      -26.36     38.18 o 
   2   5   6        0.24      -36.65     36.65 o 
   3   5   6       54.00      140.87     40.22 o 
   4   5   6        1.11      -12.29     24.74 o 
   5   5   6        7.23       29.88     40.34 o 
   6   5   6        0.25       25.31     32.20 o 
   7   5   6       18.56      -32.85     32.85 o 
   8   5   6       28.03       52.76     33.93 o 
  10   5   6        0.00       40.23     37.49 o 
  11   5   6        9.81      -22.74     25.49 o 
  -7   6   6        0.01      -48.46     48.46 o 
  -6   6   6        6.42      -45.21     45.21 o 
  -5   6   6        1.65       27.23     44.48 o 
  -4   6   6       10.20      103.69     47.16 o 
  -3   6   6        0.79      -34.71     44.03 o 
  -1   6   6        9.20       87.16     44.88 o 
   0   6   6       40.82      102.67     46.51 o 
   2   6   6       36.45      132.74     44.75 o 
   3   6   6       35.55      114.58     46.42 o 
 -22   1   7        2.34      120.88     49.83 o 
 -21   1   7        0.01       48.84     24.71 o 
 -20   1   7       44.41       43.31     24.09 o 
 -19   1   7       22.23       -1.22     21.75 o 
 -18   1   7        8.49       11.87     21.33 o 
 -17   1   7        1.49       31.81     21.80 o 
 -16   1   7        0.05       -2.84     25.54 o 
 -15   1   7        7.06       -0.22     19.92 o 
 -14   1   7        0.62       -6.94     19.87 o 
 -13   1   7      135.32      142.09     20.77 o 
 -12   1   7       92.69       87.13     20.00 o 
 -11   1   7      272.38      260.24     21.23 o 
 -10   1   7      206.44      192.84     22.88 o 
  -9   1   7        6.91       11.90     31.13 o 
  -8   1   7       51.17       50.08     18.16 o 
  -7   1   7        0.13      -10.35     25.56 o 
  -6   1   7       10.77       -2.66     16.58 o 
  -5   1   7       19.76        9.68     16.65 o 
  -4   1   7       18.39       25.32     16.97 o 
  -3   1   7       16.35       33.40     11.12 o 
  -2   1   7      567.61      577.41     14.51 o 
  -1   1   7       10.39       11.00     11.02 o 
   0   1   7       12.37        4.49     11.14 o 
   1   1   7       22.41       15.38     11.48 o 
   2   1   7        4.12       -4.95     11.33 o 
   3   1   7        0.08        0.04     11.61 o 
   4   1   7      100.73       91.14     12.11 o 
   5   1   7       87.47       80.01     12.10 o 
   6   1   7       81.81       90.94     14.67 o 
   7   1   7       27.81       17.83     18.50 o 
   8   1   7        0.84       15.67     18.88 o 
   9   1   7      204.78      204.96     17.52 o 
  10   1   7       23.94       24.95     15.73 o 
  11   1   7       11.34        9.66     16.79 o 
  12   1   7        6.53       18.98     17.06 o 
  13   1   7      101.07       43.62     20.80 o 
  14   1   7        0.71        1.17     17.36 o 
  15   1   7        8.80       28.11     23.50 o 
  16   1   7       37.46       28.81     21.93 o 
  17   1   7        6.71       27.40     20.25 o 
  18   1   7       34.13       77.95     20.91 o 
 -21   2   7       17.98       43.74     23.75 o 
 -20   2   7       71.80       52.53     22.91 o 
 -19   2   7        0.35       12.83     19.05 o 
 -18   2   7        0.05       25.72     21.95 o 
 -17   2   7        2.27       27.42     21.90 o 
 -16   2   7        2.21      -13.88     34.05 o 
 -15   2   7       35.51        9.75     25.43 o 
 -14   2   7       53.08       22.24     16.56 o 
 -13   2   7        6.52       33.66     16.67 o 
 -12   2   7      203.05      202.06     24.56 o 
 -11   2   7        5.40       15.93     15.60 o 
 -10   2   7        4.21      -10.06     15.57 o 
  -9   2   7      101.43      102.49     15.70 o 
  -8   2   7      442.15      434.68     22.13 o 
  -7   2   7      651.67      641.31     26.26 o 
  -6   2   7       39.38       24.23     14.44 o 
  -5   2   7      125.29      101.58     14.39 o 
  -4   2   7        1.77       15.43     16.49 o 
  -3   2   7      139.25      109.36     18.13 o 
  -2   2   7      113.32      112.85     12.71 o 
  -1   2   7       18.07       22.27     12.16 o 
   0   2   7       52.23       48.79     14.44 o 
   1   2   7       19.34        7.89     14.55 o 
   2   2   7        6.91       -2.89     14.52 o 
   3   2   7      102.13       77.42     37.07 o 
   4   2   7       23.11       28.57     20.56 o 
   5   2   7       61.94       70.75     28.30 o 
   6   2   7      559.83      576.49     23.00 o 
   7   2   7       30.24       36.43     26.85 o 
   8   2   7       45.42       39.04     19.63 o 
   9   2   7       24.15       -1.88     15.93 o 
  10   2   7       55.89       41.82     19.17 o 
  11   2   7        4.28      -15.77     17.77 o 
  12   2   7       24.63       13.86     21.72 o 
  13   2   7       16.58       25.46     21.80 o 
  14   2   7        3.16        5.79     19.17 o 
  15   2   7        0.12       17.29     19.93 o 
  16   2   7        4.18       20.63     27.35 o 
  17   2   7        3.39      -11.79     20.04 o 
 -19   3   7        0.34        8.39     20.14 o 
 -18   3   7        0.27        7.86     18.49 o 
 -17   3   7        1.93      -21.41     21.41 o 
 -16   3   7       13.19       55.80     22.61 o 
 -15   3   7       58.81       40.57     22.92 o 
 -14   3   7       61.31      102.36     17.77 o 
 -13   3   7       29.61       63.74     22.57 o 
 -12   3   7      148.31      179.95     30.34 o 
 -11   3   7        0.07       23.42     18.84 o 
 -10   3   7        5.83       31.15     16.32 o 
  -9   3   7      255.17      285.24     18.15 o 
  -8   3   7        2.97       12.05     15.50 o 
  -7   3   7       46.17       37.27     17.79 o 
  -6   3   7       22.76       16.54     20.20 o 
  -5   3   7       39.53       15.77     31.32 o 
  -4   3   7      313.37      271.42     23.40 o 
  -3   3   7      208.28      182.85     21.89 o 
  -2   3   7       68.93      103.49     21.25 o 
  -1   3   7       13.35       19.30     16.45 o 
   0   3   7       71.36       79.83     17.36 o 
   1   3   7       15.51       32.92     16.55 o 
   2   3   7      263.70      291.47     23.53 o 
   3   3   7       55.64       10.06     28.43 o 
   4   3   7       25.22      -18.78     28.65 o 
   5   3   7       48.45       42.11     30.16 o 
   6   3   7       37.90       46.42     30.62 o 
   7   3   7       31.96       -6.73     30.93 o 
   8   3   7        0.21       55.65     29.50 o 
   9   3   7       72.66       44.52     21.41 o 
  10   3   7        0.08      -17.62     40.10 o 
  11   3   7        4.74        2.55     22.70 o 
  12   3   7        1.56      -22.83     22.83 o 
  13   3   7       89.53       60.67     33.68 o 
  14   3   7        9.52       -8.08     44.86 o 
  15   3   7       10.72      -30.68     30.68 o 
  16   3   7       23.25       56.93     24.79 o 
 -16   4   7       59.14        5.31     32.42 o 
 -15   4   7        0.08      209.26     38.83 o 
 -14   4   7        2.35       16.13     41.19 o 
 -13   4   7        9.88       45.94     22.05 o 
 -12   4   7       89.59       89.38     33.04 o 
 -11   4   7        5.24       32.44     24.36 o 
 -10   4   7       41.14       58.05     45.97 o 
  -9   4   7        0.02       38.31     60.07 o 
  -8   4   7       17.82       33.43     24.92 o 
  -7   4   7       32.63       59.85     23.26 o 
  -6   4   7        6.72        4.29     22.88 o 
  -5   4   7        0.17       -8.50     28.08 o 
  -4   4   7       13.37        2.60     48.92 o 
  -3   4   7        6.19      -12.01     40.29 o 
  -2   4   7       50.52        0.25     23.51 o 
  -1   4   7      359.64      365.87     27.49 o 
   0   4   7       37.16       63.85     28.31 o 
   1   4   7       82.01       63.32     18.41 o 
   2   4   7        8.64       33.64     23.82 o 
   3   4   7       23.81       27.72     23.89 o 
   4   4   7       33.68       38.54     49.09 o 
   5   4   7        0.81      -17.29     29.82 o 
   6   4   7       10.63        1.32     30.67 o 
   7   4   7        7.87      -24.24     31.02 o 
   8   4   7       28.67      108.95     34.61 o 
   9   4   7        0.15      -31.80     31.80 o 
  10   4   7        7.81       44.20     55.44 o 
  11   4   7       40.40       -0.37     23.85 o 
  12   4   7       43.68       58.51     25.33 o 
  13   4   7        0.17       -7.35     39.78 o 
 -12   5   7       10.51       -2.69     47.26 o 
  -9   5   7       43.95       97.24     42.63 o 
  -8   5   7        0.17      125.38     44.51 o 
  -7   5   7        8.83       38.18     40.15 o 
  -6   5   7        5.09      -41.14     41.14 o 
  -5   5   7       29.99       24.55     31.19 o 
  -4   5   7        3.12      -20.22     25.32 o 
  -3   5   7       30.55       95.19     25.61 o 
  -2   5   7      139.77      201.94     34.55 o 
  -1   5   7       40.30       35.39     40.15 o 
   0   5   7       32.37      -34.13     41.80 o 
   1   5   7       27.36       40.94     37.44 o 
   2   5   7        5.09       80.11     38.20 o 
   3   5   7        2.58      -39.58     39.58 o 
   4   5   7       28.66       -4.88     26.98 o 
   5   5   7       26.60       47.52     62.01 o 
   6   5   7        0.16       -3.80     86.67 o 
   7   5   7        2.43       53.68     31.67 o 
   8   5   7        0.15      -27.60     35.26 o 
 -20   0   8        0.66        1.83     33.20 o 
 -19   0   8        0.76      -34.63     34.63 o 
 -18   0   8       18.61       -7.23     32.59 o 
 -17   0   8       20.34       70.40     33.18 o 
 -16   0   8       15.64       17.10     31.28 o 
 -15   0   8        0.89       -2.99     30.13 o 
 -14   0   8       58.31      129.20     31.74 o 
 -13   0   8      557.15      518.69     37.26 o 
 -12   0   8      179.18      160.03     31.04 o 
 -11   0   8      350.61      331.24     33.02 o 
 -10   0   8       31.41       60.32     27.50 o 
  -9   0   8      446.03      462.57     34.32 o 
  -8   0   8      410.40      418.27     33.55 o 
  -7   0   8       28.22       59.97     27.69 o 
  -6   0   8        0.03       21.23     26.76 o 
  -5   0   8      631.65      604.37     34.80 o 
  -4   0   8        2.45       -1.06     24.93 o 
  -3   0   8      525.91      495.13     21.90 o 
  -2   0   8        2.02      -11.02     17.82 o 
  -1   0   8      212.01      219.78     19.23 o 
   0   0   8       27.20       24.71     18.51 o 
   1   0   8      147.72      152.93     33.05 o 
   2   0   8        5.00       31.26     17.76 o 
   3   0   8        1.76        4.52     17.28 o 
   4   0   8      217.22      219.25     23.63 o 
   5   0   8      990.73     1013.00     27.23 o 
   6   0   8       65.20       53.77     24.10 o 
   7   0   8       27.43      -12.33     28.48 o 
   8   0   8       96.27      108.78     32.09 o 
   9   0   8       92.44       78.62     29.95 o 
  10   0   8      176.67      217.42     32.69 o 
  11   0   8        0.01      -29.41     29.41 o 
  12   0   8      169.17      178.59     35.05 o 
  13   0   8       29.01        3.60     34.67 o 
  14   0   8       12.56       -0.45     34.66 o 
  15   0   8       10.92       74.86     34.30 o 
  16   0   8       17.13       70.48     34.99 o 
  17   0   8        8.07       38.37     38.67 o 
 -20   1   8        0.39       11.91     24.72 o 
 -19   1   8        5.51       24.30     24.45 o 
 -18   1   8        0.23       -9.05     23.23 o 
 -17   1   8       21.94       -4.25     23.42 o 
 -16   1   8       10.79       17.52     22.66 o 
 -15   1   8      160.06      149.58     24.09 o 
 -14   1   8      138.06      131.91     22.77 o 
 -13   1   8       20.81       54.03     21.48 o 
 -12   1   8       94.35       87.27     21.45 o 
 -11   1   8       12.40       39.98     20.09 o 
 -10   1   8      100.82      100.18     28.22 o 
  -9   1   8       31.38       21.73     19.89 o 
  -8   1   8      523.23      534.16     24.74 o 
  -7   1   8      222.67      223.11     21.35 o 
  -6   1   8        2.14       -2.52     19.17 o 
  -5   1   8        6.14       -2.89     17.93 o 
  -4   1   8       18.66       16.09     18.09 o 
  -3   1   8       13.53       19.21     15.05 o 
  -2   1   8       33.26       25.88     15.45 o 
  -1   1   8      333.53      327.40     17.15 o 
   0   1   8       59.18       62.89     12.86 o 
   1   1   8       54.72       75.02     12.84 o 
   2   1   8        1.28        2.32     15.38 o 
   3   1   8       62.17       38.23     14.87 o 
   4   1   8      137.78      132.74     13.39 o 
   5   1   8       63.71       55.75     13.71 o 
   6   1   8        3.68       20.53     12.86 o 
   7   1   8      256.04      293.53     37.81 o 
   8   1   8      118.63       87.68     20.47 o 
   9   1   8      438.58      447.14     25.29 o 
  10   1   8       13.21       -5.47     21.83 o 
  11   1   8       69.36      103.51     23.06 o 
  12   1   8        0.11        0.41     21.65 o 
  13   1   8       37.14       13.13     17.84 o 
  14   1   8       12.76       49.96     25.37 o 
  15   1   8       16.13       30.62     25.70 o 
  16   1   8       21.67       32.81     24.19 o 
 -19   2   8        2.80       67.70     29.58 o 
 -18   2   8        2.17       13.13     22.75 o 
 -17   2   8        6.20      -22.99     22.99 o 
 -16   2   8       10.29       16.05     22.55 o 
 -15   2   8       24.33       26.34     21.25 o 
 -14   2   8       15.57      -12.11     20.99 o 
 -13   2   8      147.19      146.45     22.93 o 
 -12   2   8       14.73       -8.17     21.01 o 
 -11   2   8       20.68       34.71     19.78 o 
 -10   2   8       13.47        2.89     19.47 o 
  -9   2   8       10.26       24.67     19.57 o 
  -8   2   8        8.27       28.30     19.47 o 
  -7   2   8      299.41      288.13     22.26 o 
  -6   2   8      512.15      499.62     23.34 o 
  -5   2   8        3.64       19.32     18.45 o 
  -4   2   8        4.29        7.12     17.72 o 
  -3   2   8      196.92      211.10     20.96 o 
  -2   2   8        0.01      -14.31     15.44 o 
  -1   2   8        7.53       -6.18     19.75 o 
   0   2   8        0.75      -15.96     20.12 o 
   1   2   8        5.87      -16.06     20.01 o 
   2   2   8       68.39       68.10     20.88 o 
   3   2   8      218.99      218.88     22.63 o 
   4   2   8       31.54       18.78     20.24 o 
   5   2   8       36.55       48.79     27.45 o 
   6   2   8       31.71       49.56     29.85 o 
   7   2   8        0.63       37.78     30.09 o 
   8   2   8       44.11       23.84     30.82 o 
   9   2   8       36.99       34.53     32.78 o 
  10   2   8       11.62        6.38     22.77 o 
  11   2   8        1.63       22.86     22.73 o 
  12   2   8       41.35       -0.13     19.32 o 
  13   2   8       29.80        5.47     26.79 o 
  14   2   8        0.15       64.04     23.04 o 
  15   2   8        0.02      -19.81     19.81 o 
 -17   3   8       20.73       31.27     24.42 o 
 -16   3   8       19.96       32.01     23.62 o 
 -15   3   8       46.12        1.95     22.81 o 
 -14   3   8       59.17       56.15     22.34 o 
 -13   3   8      229.23      245.81     32.43 o 
 -12   3   8       10.45        2.74     31.99 o 
 -11   3   8        2.34        9.28     20.15 o 
 -10   3   8       12.67       25.39     17.14 o 
  -9   3   8       12.18        4.19     19.06 o 
  -8   3   8        0.66       50.22     21.90 o 
  -7   3   8        0.62       36.08     21.96 o 
  -6   3   8       14.17       23.75     47.95 o 
  -5   3   8      185.45      197.58     48.91 o 
  -4   3   8      109.65      136.71     22.64 o 
  -3   3   8      284.99      320.56     24.76 o 
  -2   3   8       98.32       84.72     22.58 o 
  -1   3   8        0.28        6.44     17.26 o 
   0   3   8       10.28       33.88     17.53 o 
   1   3   8       14.45        9.58     17.31 o 
   2   3   8        4.79        0.04     17.61 o 
   3   3   8        0.08       -6.34     21.14 o 
   4   3   8        4.51       11.25     48.77 o 
   5   3   8        0.46      -31.27     31.27 o 
   6   3   8        4.52       31.68     31.98 o 
   7   3   8        4.43       14.32     29.43 o 
   8   3   8        2.36      -24.06     32.36 o 
   9   3   8        0.79       29.22     33.05 o 
  10   3   8       29.11       20.47     33.01 o 
  11   3   8       48.60       75.82     35.42 o 
  12   3   8       31.55       -2.44     33.92 o 
  13   3   8        3.67      -25.94     25.94 o 
 -14   4   8        0.14       35.45     44.87 o 
 -13   4   8        5.97      101.28     82.75 o 
 -12   4   8       33.08      114.44     63.32 o 
 -11   4   8       27.73      119.43     53.36 o 
 -10   4   8       11.17       19.38     25.16 o 
  -9   4   8       54.26       61.31     37.45 o 
  -8   4   8        2.30      -24.57     24.57 o 
  -7   4   8        1.61       -6.22     31.69 o 
  -6   4   8        0.01       -5.07     25.13 o 
  -5   4   8        9.46      -24.64     24.64 o 
  -4   4   8        6.98       43.87     24.47 o 
  -3   4   8        8.01       65.51     38.02 o 
  -2   4   8        5.18       19.76     43.97 o 
  -1   4   8        9.15       52.61     24.10 o 
   0   4   8       26.98       34.82     38.71 o 
   1   4   8      102.53       77.39     70.29 o 
   2   4   8       50.38       63.19     38.68 o 
   3   4   8       40.41       72.91     34.45 o 
   4   4   8       23.25       36.90     24.06 o 
   5   4   8        1.07       -0.47     25.03 o 
   6   4   8        1.04      -28.46     34.70 o 
   7   4   8       11.35       67.04     29.94 o 
   8   4   8       11.14      -33.88     33.88 o 
   9   4   8       32.71       63.97     35.05 o 
  10   4   8        3.57      -34.21     34.21 o 
  -7   5   8        0.88      -18.50     31.90 o 
  -6   5   8        6.43       35.88     26.88 o 
  -5   5   8        8.10      118.52     72.95 o 
  -4   5   8        0.07       36.57     68.05 o 
  -3   5   8       18.25       64.03     35.46 o 
  -2   5   8        4.16      -25.27     25.27 o 
  -1   5   8        2.74       91.92     45.05 o 
   0   5   8       10.45      122.32     44.36 o 
   1   5   8        1.33      -41.15     41.15 o 
   2   5   8        0.60      -44.58     44.58 o 
   3   5   8       16.71      184.36     47.62 o 
 -18   1   9        9.08       28.91     40.28 o 
 -17   1   9        7.45       41.30     24.19 o 
 -16   1   9       41.75       37.14     38.51 o 
 -15   1   9        0.03       21.32     47.11 o 
 -14   1   9       58.77       59.35     41.29 o 
 -13   1   9        1.18      -18.53     21.81 o 
 -12   1   9        0.11       21.96     21.98 o 
 -11   1   9        0.43      -20.60     20.60 o 
 -10   1   9        5.55       11.12     21.33 o 
  -9   1   9        6.39        2.43     22.92 o 
  -8   1   9       33.59       16.61     20.66 o 
  -7   1   9       72.78       73.16     21.30 o 
  -6   1   9       44.85       51.47     37.97 o 
  -5   1   9        1.39       -7.86     19.51 o 
  -4   1   9        3.21        1.00     20.15 o 
  -3   1   9       70.55       75.79     16.60 o 
  -2   1   9      311.00      308.29     18.36 o 
  -1   1   9      105.58      117.81     16.74 o 
   0   1   9        4.89       -2.93     16.48 o 
   1   1   9        3.54       -1.40     17.39 o 
   2   1   9        0.18       18.50     15.82 o 
   3   1   9        0.87       16.84     16.94 o 
   4   1   9       15.53       33.84     13.62 o 
   5   1   9       20.85       32.09     16.96 o 
   6   1   9       33.61       19.36     38.60 o 
   7   1   9       83.47       37.80     35.14 o 
   8   1   9      127.72      147.88     21.72 o 
   9   1   9        2.33      -25.83     26.05 o 
  10   1   9       45.97       73.81     22.78 o 
  11   1   9       29.41        2.84     23.44 o 
  12   1   9        3.40        0.78     24.61 o 
  13   1   9       13.86       13.20     31.03 o 
 -16   2   9        0.67        9.18     30.39 o 
 -15   2   9       73.96       80.21     37.49 o 
 -14   2   9       55.19       31.93     23.73 o 
 -13   2   9       23.64       18.36     22.67 o 
 -12   2   9        3.14        0.59     22.25 o 
 -11   2   9        0.00       -2.37     29.64 o 
 -10   2   9        0.58      -21.64     21.64 o 
  -9   2   9       43.43       68.63     22.22 o 
  -8   2   9        0.01       28.68     23.45 o 
  -7   2   9        0.14      -19.13     19.13 o 
  -6   2   9      167.23      192.66     22.48 o 
  -5   2   9       98.01      110.55     20.73 o 
  -4   2   9       31.97       31.95     20.13 o 
  -3   2   9       27.10      -21.03     31.26 o 
  -2   2   9      109.65       74.71     29.43 o 
  -1   2   9       61.48       72.40     24.67 o 
   0   2   9        8.74       45.20     22.14 o 
   1   2   9       58.58       48.64     21.58 o 
   2   2   9       25.70        1.86     21.08 o 
   3   2   9        9.26       11.55     21.57 o 
   4   2   9       27.76       55.99     25.06 o 
   5   2   9      187.29      149.15     35.17 o 
   6   2   9      171.34      142.22     34.15 o 
   7   2   9       33.14       35.49     31.04 o 
   8   2   9       60.73       37.35     30.97 o 
   9   2   9       35.31       77.94     32.87 o 
  10   2   9        2.44      -34.29     34.29 o 
  11   2   9        0.10      -13.21     34.67 o 
  12   2   9        7.07       -6.08     39.28 o 
 -14   3   9       35.55       58.16     25.15 o 
 -13   3   9        5.55        7.40     22.95 o 
 -12   3   9        0.22      -29.51     29.51 o 
 -11   3   9        1.79       13.72     33.06 o 
 -10   3   9       23.02       23.29     28.89 o 
  -9   3   9       30.61       31.42     31.11 o 
  -8   3   9        0.59       11.22     30.65 o 
  -7   3   9        6.59       10.00     34.05 o 
  -6   3   9        8.44      -15.89     32.01 o 
  -5   3   9       24.82       63.03     34.26 o 
  -4   3   9        0.06      -32.82     32.82 o 
  -3   3   9        9.39        4.55     31.40 o 
  -2   3   9       12.10       18.98     32.06 o 
  -1   3   9        2.62       -2.49     31.29 o 
   0   3   9       52.52       18.70     22.22 o 
   1   3   9       60.70       75.04     50.64 o 
   2   3   9       11.21       27.70     24.15 o 
   3   3   9       72.82       39.09     22.56 o 
   4   3   9        1.93      -19.62     32.63 o 
   5   3   9      119.94      155.24     37.70 o 
   6   3   9       94.54       81.37     34.53 o 
   7   3   9        0.44       15.09     32.83 o 
   8   3   9        8.89      -33.42     34.92 o 
   9   3   9       41.40       67.05     34.73 o 
  10   3   9        6.20      -37.58     37.58 o 
  -9   4   9        9.28      -34.81     34.81 o 
  -8   4   9        9.95       67.54     33.48 o 
  -7   4   9        0.08      -32.55     32.55 o 
  -6   4   9        3.32      -16.76     34.57 o 
  -5   4   9       10.57       39.38     33.92 o 
  -4   4   9        0.02      -32.34     33.08 o 
  -3   4   9        0.74       76.28     35.89 o 
  -2   4   9       41.76       35.90     35.94 o 
  -1   4   9       30.00       16.77     39.55 o 
   0   4   9       52.97      144.93     37.25 o 
   1   4   9        2.18      -13.19     35.71 o 
   2   4   9       13.96      -34.72     34.72 o 
   3   4   9        0.05       29.43     35.15 o 
   4   4   9       28.61        6.59     38.70 o 
   5   4   9        1.04      -14.94     36.21 o 
 -15   0  10       76.59       40.05     36.46 o 
 -14   0  10       34.92       79.88     34.98 o 
 -13   0  10       36.51      -11.00     35.36 o 
 -12   0  10       10.12        1.23     32.77 o 
 -11   0  10       19.11      -15.44     32.99 o 
 -10   0  10        0.71       49.48     32.65 o 
  -9   0  10        1.03      -18.15     30.93 o 
  -8   0  10       25.09       49.96     31.06 o 
  -7   0  10       21.07        0.29     31.49 o 
  -6   0  10      121.68      134.05     33.16 o 
  -5   0  10       28.70       42.69     29.70 o 
  -4   0  10        0.00       15.49     29.80 o 
  -3   0  10      263.28      260.52     34.42 o 
  -2   0  10      563.89      544.27     39.20 o 
  -1   0  10      129.98      111.13     21.44 o 
   0   0  10       29.97       30.10     20.98 o 
   1   0  10      100.64      145.23     22.06 o 
   2   0  10        1.42       24.18     20.97 o 
   3   0  10        6.78       12.05     27.60 o 
   4   0  10      240.08      236.01     33.15 o 
   5   0  10       31.51       28.02     33.21 o 
   6   0  10        0.65        1.93     29.17 o 
   7   0  10        0.56      -32.15     32.15 o 
   8   0  10       10.01       35.11     31.97 o 
   9   0  10       33.93      -19.50     35.04 o 
  10   0  10       27.87       37.76     34.79 o 
 -14   1  10       39.65       64.45     29.27 o 
 -13   1  10        0.04       -1.10     23.85 o 
 -12   1  10       23.14       28.67     22.82 o 
 -11   1  10       29.96       27.28     43.47 o 
 -10   1  10       13.21        2.28     23.40 o 
  -9   1  10       25.26       21.81     22.57 o 
  -8   1  10       60.54       70.03     22.64 o 
  -7   1  10      177.48      189.43     27.27 o 
  -6   1  10      207.94      172.83     23.89 o 
  -5   1  10        5.27       17.24     20.77 o 
  -4   1  10       44.73       62.62     22.57 o 
  -3   1  10        2.43        7.14     27.10 o 
  -2   1  10        3.32       -6.90     17.29 o 
  -1   1  10      109.08       92.90     17.97 o 
   0   1  10       23.91       -2.92     18.08 o 
   1   1  10        0.01       24.54     27.57 o 
   2   1  10      171.10      222.15     25.13 o 
   3   1  10       24.55       -6.72     22.02 o 
   4   1  10       68.14       38.97     21.48 o 
   5   1  10       81.48       97.30     22.98 o 
   6   1  10        8.11      -11.66     30.96 o 
   7   1  10        0.62       17.13     32.35 o 
   8   1  10       17.85       43.90     31.16 o 
   9   1  10        3.34      -23.86     23.86 o 
  10   1  10       10.96      -19.18     23.44 o 
 -13   2  10       51.77       34.47     46.20 o 
 -12   2  10        6.20       45.56     22.91 o 
 -11   2  10        0.01      -23.07     23.47 o 
 -10   2  10       32.94       47.94     31.57 o 
  -9   2  10        0.11       -4.38     22.00 o 
  -8   2  10       24.64       40.73     23.36 o 
  -7   2  10        4.33       17.06     25.40 o 
  -6   2  10      101.51      118.32     34.60 o 
  -5   2  10        6.13       57.71     33.24 o 
  -4   2  10       50.44       18.30     33.41 o 
  -3   2  10        0.86       -8.34     33.81 o 
  -2   2  10       12.60       65.25     34.65 o 
  -1   2  10        9.72        4.08     22.84 o 
   0   2  10       65.34       38.37     23.56 o 
   1   2  10       33.58       82.14     23.40 o 
   2   2  10       31.05       38.66     23.00 o 
   3   2  10       18.16      -13.94     22.75 o 
   4   2  10       12.71       32.89     24.40 o 
   5   2  10       15.71      -18.89     32.47 o 
   6   2  10       19.38       32.59     33.82 o 
   7   2  10       11.31       20.62     33.53 o 
   8   2  10        1.03      -34.54     34.54 o 
  -9   3  10       13.32       61.84     36.05 o 
  -8   3  10        0.39      -11.39     33.77 o 
  -7   3  10        0.67      -33.87     33.87 o 
  -6   3  10       19.77       60.35     38.23 o 
  -5   3  10       33.34        5.67     36.29 o 
  -4   3  10        6.68       62.48     36.11 o 
  -3   3  10       20.78        0.00     36.29 o 
  -2   3  10        0.30      -22.53     36.44 o 
  -1   3  10       10.32      102.03     37.01 o 
   0   3  10       12.74       28.95     24.77 o 
   1   3  10        4.43       -4.78     24.32 o 
   2   3  10       11.65       40.31     51.05 o 
   3   3  10        6.53       10.65     24.52 o 
   4   3  10        3.32      -20.97     36.79 o 
  -9   1  11       16.41       53.29     33.48 o 
  -8   1  11        4.03      -23.22     23.22 o 
  -7   1  11        0.32       70.51     25.24 o 
  -6   1  11        0.69      -21.31     22.96 o 
  -5   1  11        4.92      -16.25     30.13 o 
  -4   1  11        3.54       44.22     23.51 o 
  -3   1  11        1.87       20.90     21.98 o 
  -2   1  11       13.30       10.66     41.56 o 
  -1   1  11        0.98       -3.25     27.56 o 
   0   1  11        4.83        5.31     23.68 o 
   1   1  11        7.96      -23.35     23.35 o 
   2   1  11       48.83       61.22     23.57 o 
   3   1  11       88.64      100.17     37.94 o 
   4   1  11       22.17       13.01     46.35 o 
  -5   2  11        0.47        1.84     35.60 o 
  -4   2  11        0.61      -28.39     34.98 o 
  -3   2  11       10.52       68.92     36.08 o 
  -2   2  11        0.53      -18.01     34.51 o 
  -1   2  11       14.37       -4.88     34.78 o 
   0   2  11       10.54       67.18     25.97 o 
                                                 
